# Supplementary material for: CDK6 3'UTR polymorphisms alter the susceptibility to cervical cancer among Uyghur females
Source: Mol Genet Genomic Med. 2019 Mar 4;7(5):e626. doi: 10.1002/mgg3.626 (PMC6503018; doi:10.1002/mgg3.626)
Supplement: Supplementary file 1 [file MGG3-7-e626-s001.xlsx]

## Sheet: Supplementary Table 1 Rev.txt
Supplementary Table 1. Articles found searching for MTHFR C677T polymorphism from 1995 to 2018.
#=numbering of Articles exactly as retrieved following the PubMed search described in the Methods section, when ordered by Publication Date. PMID=PubMed identifier code.
Articles not related to PCR-RFLP method for MTHFR C677T polymorphism, or not in English language, or unavailable even by document delivery, were not further considered for the analysis of the method used.
Primer sequences are reported here only when related to PCR-RFLP method. PCR-RFLP: with HinfI if not otherwise specified. Nucleotides or gaps are annotated in red when primer sequence was erroneously reported in the source Article.
DGGE: denaturing gradient gel electrophoresis analysis; ELISA: enzyme-linked Immunosorbent assay; HPLC: high-performance liquid chromatography;
LDR: ligase detection reaction; MALDI-TOF: matrix-assisted laser desorption/ionization time-of-flight; MS: mass spectometry; MS-PCR: mutagenically separated PCR;
PCR-CTTP: polymerase chain reaction with confronting two-pair primers; SSCP: single-strand conformation polymorphism analysis; SNP: single nucleotide polymorphism.
"Not in PubMed database"=Article not present in PubMed database; "Not found in our PubMed search"=Article not retrieved by our systematic search.
Pair #: progressive numbering of the type of PCR-RFLP primer pairs found not identical to the one from Frosst, 1995. Times Used: number of articles using that primer pair.
Pair # Used: serial number of the primer pair used in that Article.
						Times	Pair #				Not original	Non-English
#	First Author, Year	PMID	Forward primer	Reverse primer	Pair #	Used	Used	Article originally describing the primers for PCR-RFLP	PMID 2	Method	data	language	Notes
4913	Engbersen, 1995	7825569											[Primary Article not pertinent]. MTHFR protein.
4912	Wright, 1995	7534077											[Primary Article not pertinent]. 677 was the page number.
4911	Frosst, 1995	7647779	TGAAGGAGAAGGTGTCTGCGGGA	AGGACGGTGCGGTGAGAGTG				Frosst, 1995		PCR-RFLP
4910	van der Put, 1995	7564788	TGAAGGAGAAGGTGTCTGCGGGA	AGGACGGTGCGGTGAGAGTG				Frosst, 1995		PCR-RFLP
4909	Whitehead, 1995	8542260	TGAAGGAGAAGGTGTCTGCGGGA	AGGACGGTGCGGTGAGAGTG				Frosst, 1995		PCR-RFLP
4908	De Franchis, 1995	8551837								Not declared
4907	Rozen, 1996	8892013									Review
4906	Jacques, 1996	8616944	TGAAGGAGAAGGTGTCTGCGGGA	AGGACGGTGCGGTGAGAGTG				Frosst, 1995		PCR-RFLP
4905	Kluijtmans, 1996	8554066	TGAAGGAGAAGGTGTCTGCGGGA	AGGACGGTGCGGTGAGAGTG				Frosst, 1995		PCR-RFLP
4904	Kang, 1996	8808490									Review
4903	Kang, 1996	8642469									Review
4902	Adams, 1996	8758047	TGAAGGAGAAGGTGTCTGCGGGA	AGGACGGTGCGGTGAGAGTG				Frosst, 1995		PCR-RFLP
4901	Nishio, 1996	8771990	TGAAGGAGAAGGTGTCTGCGGGA	AGGACGGTGCGGTGAGAGTG				Frosst, 1995		PCR-RFLP
4900	Ou, 1996	8826441	GAAGCAGGGAGCTTTGAGGCTGACCT	AAGGATGCCCATGTCGGTGCATGCCT	1	7	1	Ou, 1996		PCR-RFLP			PCR-RFLP (Taq I).
4899	Wilcken, 1996	8673563	TGAAGGAGAAGGTGTCTGCGGGA	AGGACGGTGCGGTGAGAGTG				Frosst, 1995		PCR-RFLP
4898	De Franchis, 1996	8659535								Not declared
4897	McAndrew, 1996	8837319	TGAAGGAGAAGGTGTCTGCGGGA	AGGACGGTGCGGTGAGAGTG				Frosst, 1995		PCR-RFLP
4896	Peng, 1996	8840466	GCTGACCTGAAGCACTTGAAGGAGA	AGGACGGTGCGGTGAGAGTG	2	3	2	Peng, 1996		PCR-RFLP			Reverse primer from Frosst, 1995.
4895	Harmon, 1996	8935478	TGAAGGAGAAGGTGTCTGCGGGA	AGGACGGTGCGGTGAGAGTG				Frosst, 1995		PCR-RFLP
4894	Schmitz, 1996	8873653	CAAAGGCCACCCCGAAGC	AGGACGGTGCGGTGAGAGTG	3	33	3	Schmitz, 1996		PCR-RFLP			Reverse primer from Frosst, 1995.
4893	van der Put, 1996	8956155	TGAAGGAGAAGGTGTCTGCGGGA	AGGACGGTGCGGTGAGAGTG				Frosst, 1995		PCR-RFLP
4892	Guttormsen, 1996	8903338	TGAAGGAGAAGGTGTCTGCGGGA	AGGACGGTGCGGTGAGAGTG				Frosst, 1995		PCR-RFLP			PCR-RFLP and capillary electrophoresis (CE) .
4891	Gallagher, 1996	8901666	TGAAGGAGAAGGTGTCTGCGGGA	AGGACGGTGCGGTGAGAGTG				Frosst, 1995		PCR-RFLP
4890	Chen, 1996	8895734	TGAAGGAGAAGGTGTCTGCGGGA	AGGACGGTGCGGTGAGAGTG				Frosst, 1995		PCR-RFLP
4889	Goyette, 1996	8940272	TGAAGGAGAAGGTGTCTGCGGGA	AGGACGGTGCGGTGAGAGTG				Frosst, 1995		PCR-RFLP
4888	Deloughery, 1996	8989110	TGAAGGAGAAGGTGTCTGCGGGA	AGGACGGTGCGGTGAGAGTG				Frosst, 1995		PCR-RFLP
4887	Trillot, 1997	9515147									Review
4886	Regland, 1997	9451725	TGAAGGAGAAGGTGTCTGCGGGA	AGGACGGTGCGGTGAGAGTGG				Frosst, 1995		PCR-RFLP			Primers from Frosst, 1995. Reverse with an additional G base at 3' end.
4885	Brugada, 1997	9051203	TGAAGGAGAAGGTGTCTGCGGGA	AGGACGGTGCGGTGAGAGTG				Frosst, 1995		PCR-RFLP
4884	van Bockxmeer, 1997	8994411	TGAAGGAGAAGGTGTCTGCGGGA	AGGACGGTGCGGTGAGAGTG				Frosst, 1995		PCR-RFLP
4883	van der Put, 1997	9068801	TGAAGGAGAAGGTGTCTGCGGGA	AGGACGGTGCGGTGAGAGTG				van der Put, 1995 -> Frosst, 1995		PCR-RFLP
4882	Ulvik, 1997	9023128	TGAAGGAGAAGGTGTCTGCGGGA	AGGACGGTGCGGTGAGAGTG				Frosst, 1995		PCR-RFLP			PCR-RFLP and capillary electrophoresis (CE) and laser-induced fluorescence (LIF) detection (CE-LIF).
4881	Ren, 1997	9025971	TGAAGGAGAAGGTGTCTGCGGGA	AGGACGGTGCGGTGAGAGTG				Frosst, 1995		PCR-RFLP
4880	Ocal, 1997	10462593	TGAAGGAGAAGGTGTCTGCGGGA	AGGACGGTGCGGTGAGAGTG				Frosst, 1995		PCR-RFLP
4879	Rees, 1997	9054653	TGAAGGAGAAGGTGTCTGCGGGA	AGGACGGTGCGGTGAGAGTG				Frosst, 1995		PCR-RFLP
4878	Christensen, 1997	9102178	TGAAGGAGAAGGTGTCTGCGGGA	AGGACGGTGCGGTGAGAGTG				Frosst, 1995		PCR-RFLP
4877	Ma, 1997	9067278	TGAAGGAGAAGGTGTCTGCGGGA	AGGACGGTGCGGTGAGAGTG				Frosst, 1995		PCR-RFLP
4876	Faure-Delanef, 1997	9106548	TGAAGGAGAAGGTGTCTGCGGGA	AGGACGGTGCGGTGAGAGTG				Frosst, 1995		PCR-RFLP			Case report.
4875	Morita, 1997	9133512	TGAAGGAGAAGGTGTCTGCGGGA	AGGACGGTGCGGTGAGAGTG				Frosst, 1995		PCR-RFLP
4874	Arruda, 1997	9184384	TGAAGGAGAAGGTGTCTGCGGGA	AGGACGGTGCGGTGAGAGTG				Frosst, 1995		PCR-RFLP
4873	Harmon, 1997	9180255								Not declared
4872	Molloy, 1997	9174561	TGAAGGAGAAGGTGTCTGCGGGA	AGGACGGTGCGGTGAGAGTG				Whitehead, 1995 -> Frosst, 1995	8542260	PCR-RFLP
4871	Grandone, 1997	9241730	TGAAGGAGAAGGTGTCTGCGGGA	AGGACGGTGCGGTGAGAGTG				Frosst, 1995		PCR-RFLP
4870	Wautrecht, 1997	9273596									Review
4869	Bakker, 1997	9259028									Review
4868	Harmon, 1997	9219765								Not declared			Letter to the Editor.
4867	Sohda, 1997	9192280	TGAAGGAGAAGGTGTCTGCGGGA	AGGACGGTGCGGTGAGAGTG				Frosst, 1995		PCR-RFLP
4866	Fowler, 1997	9211199									Review
4865	Morita, 1997	9211089									Review
4864	Tosetto, 1997	9217179	TGAAGGAGAAGGTGTCTGCGGGA	AGGACGGTGCGGTGAGAGTG				Frosst, 1995		PCR-RFLP
4863	Malinow, 1997	9194768											[Primary Article full-text not available].
4862	Verhoef, 1997	9247365	TGAAGGAGAAGGTGTCTGCGGGA	AGGACGGTGCGGTGAGAGTG				Frosst, 1995		PCR-RFLP
4861	Schwartz, 1997	9244205	TGAAGGAGAAGGTGTCTGCGGGA	AGGACGGTGCGGTGAGAGTG				Frosst, 1995		PCR-RFLP
4860	Sacchi, 1997	9268207	TGAAGGAGAAGGTGTCTGCGGGA	AGGACGGTGCGGTGAGAGTG				Wilcken, 1996 -> Frosst, 1995		PCR-RFLP
4859	van der Put, 1997	9327028	TGAAGGAGAAGGTGTCTGCGGGA	AGGACGGTGCGGTGAGAGTG				van der Put, 1995 -> Frosst, 1995		PCR-RFLP
4858	Födinger, 1997	9264011	TGAAGGAGAAGGTGTCTGCGGGA	AGGACGGTGCGGTGAGAGTG				Frosst, 1995		PCR-RFLP
4857	Parnetti, 1997	9359935									Review
4856	Wilcken, 1997	9288038									Comment
4855	Bjørke-Monsen, 1997	9349452	TGAAGGAGAAGGTGTCTGCGGGA	AGGACGGTGCGGTGAGAGTG				Ulvik, 1997 -> Frosst, 1995		PCR-RFLP			PCR-RFLP and capillary electrophoresis (CE).
4854	Speer, 1997	10732818								Not declared			Short comunication.
4853	Cattaneo, 1997	9327760	TGAAGGAGAAGGTGTCTGCGGGA	AGGACGGTGCGGTGAGAGTG				Frosst, 1995		PCR-RFLP
4852	Tonstad, 1997	9323065	TGAAGGAGAAGGTGTCTGCGGGA	AGGACGGTGCGGTGAGAGTG				Frosst, 1995		PCR-RFLP
4851	Arinami, 1997	9342205	TGAAGGAGAAGGTGTCTGCGGGA	AGGACGGTGCGGTGAGAGTG				Frosst, 1995		PCR-RFLP
4850	Candito, 1997	9380637										French
4849	Mornet, 1997	9341863	TGAAGGAGAAGGTGTCTGCGGGA	AGGACGGTGCGGTGAGAGTG				Frosst, 1995		PCR-RFLP
4848	Kluijtmans, 1997	9355896	TGAAGGAGAAGGTGTCTGCGGGA	AGGACGGTGCGGTGAGAGTG				Frosst, 1995		PCR-RFLP
4847	Rees, 1997	9408019	TTTGAGGCTGACCTGAAGCACTTGAAGGAG	GAGTGGTAGCCCTGGATGGGAAAGATCCCG	4	27	4	Rees, 1997		PCR-RFLP
4846	Anderson, 1997	9350916	TGAAGGAGAAGGTGTCTGCGGGA	AGGACGGTGCGGTGAGAGTG				Frosst, 1995		PCR-RFLP
4845	Salden, 1997	9375781	TGAAGGAGAAGGTGTCTGCGGGA	AGGACGGTGCGGTGAGAGTG				Frosst, 1995		PCR-RFLP
4844	Talmon, 1997	9372726								PCR-RFLP			[Sequence of the primers was not provided]. Case report.
4843	Rizzari, 1997	9371193									Comment
4842	Glueck, 1997	9439545	TGAAGGAGAAGGTGTCTGCGGGA	AGGACGGTGCGGTGAGAGTG				Kluijtmans, 1996 -> Frosst, 1995		PCR-RFLP
4841	Kvittingen, 1997	9453374	TGAAGGAGAAGGTGTCTGCGGGA	AGGACGGTGCGGTGAGAGTG				Frosst, 1995		PCR-RFLP
4840	Esteller, 1997	9450474	TGAAGGAGAAGGTGTCTGCGGGA	AGGACGGTGCGGTGAGAGTG				Frosst, 1995		PCR-RFLP
4839	Loewenstein, 1997	9402832								Not declared
4838	Ames, 1998	9459321											[Primary Article full-text not available].
4837	Franco, 1998	9459335	TGAAGGAGAAGGTGTCTGCGGGA	AGGACGGTGCGGTGAGAGTG				Frosst, 1995		PCR-RFLP
4836	Quéré, 1998	9775112										French
4835	Sverdlova, 1998	9538515	TGAAGGAGAAGGTGTCTGCGGGA	AGGACGGTGCGGTGAGAGTG				Frosst, 1995		PCR-RFLP
4834	Quere, 1998	9457954	TGAAGGAGAAGGTGTCTGCGGGA	AGGACGGTGCGGTGAGAGTG				Frosst, 1995		PCR-RFLP
4833	Reinhardt, 1998	9502183	TGAAGGAGAAGGTGTCTGCGGGA	AGGACGGTGCGGTGAGAGTG				Frosst, 1995		PCR-RFLP
4832	Giles, 1998	9681281	GAAGCAGGGAGCTTTGAGGCTGACCT	AAGGATGCCCATGTCGGTGCATGCCT			1	Ou, 1996		PCR-RFLP			PCR-RFLP (Taq I).
4831	Bernard, 1998	9448847	TGAAGGAGAAGGTGTCTGCGGGA	AGGACGGTGCGGTGAGAGTG				Frosst, 1995		PCR-RFLP			Fluorescence genotyping and PCR-RFLP as control.
4830	Kluijtmans, 1998	9493571	TGAAGGAGAAGGTGTCTGCGGGA	AGGACGGTGCGGTGAGAGTG				Frosst, 1995		PCR-RFLP
4829	Reuner, 1998	9493611	TGAAGGAGAAGGTGTCTGCGGGA	AGGACGGTGCGGTGAGAGTG				Frosst, 1995		PCR-RFLP
4828	Tonstad, 1998	9506661	TGAAGGAGAAGGTGTCTGCGGGA	AGGACGGTGCGGTGAGAGTG				Frosst, 1995; Ulvik, 1997		PCR-RFLP			PCR-RFLP and capillary electrophoresis (CE) and laser-induced fluorescence (LIF) detection (CE-LIF).
4827	Hol, 1998	9611072								Sequencing
4826	Ulvik, 1998	9474022								Allele-specific PCR			MS-PCR, capillary electrophoresis and detected by laser-induced fluorescence.
4825	Gudnason, 1998	9543106	TGAAGGAGAAGGTGTCTGCGGGA	AGGACGGTGCGGTGAGAGTG				Frosst, 1995		PCR-RFLP
4824	De Stefano, 1998	9531064	TGAAGGAGAAGGTGTCTGCGGGA	AGGACGGTGCGGTGAGAGTG				Frosst, 1995		PCR-RFLP
4823	Dunn, 1998	9622772	TGAAGGAGAAGGTGTCTGCGGGA	AGGACGGTGCGGTGAGAGTG				Frosst, 1995		PCR-RFLP
4822	Townend, 1998	9597195									Review
4821	Gemmati, 1998	9622215	TGAAGGAGAAGGTGTCTGCGGGA	AGGACGGTGCGGTGAGAGTG				Frosst, 1995		PCR-RFLP
4820	Ou, 1998	9568733	TGAAGGAGAAGGTGTCTGCGGGA	AGGACGGTGCGGTGAGAGTG				Frosst, 1995		PCR-RFLP
4819	Lalouschek, 1998	9562260	TGAAGGAGAAGGTGTCTGCGGGA	AGGACGGTGCGGTGAGAGTG				Frosst, 1995		PCR-RFLP
4818	Kluijtmans, 1998	9490685	TGAAGGAGAAGGTGTCTGCGGGA	AGGACGGTGCGGTGAGAGTG				Frosst, 1995		PCR-RFLP
4817	Abbate, 1998	9569181	TGAAGGAGAAGGTGTCTGCGGGA	AGGACGGTGCGGTGAGAGTG				Frosst, 1995		PCR-RFLP
4816	Camacho Vanegas, 1998	9569213	TGAAGGAGAAGGTGTCTGCGGGA	AGGACGGTGCGGTGAGAGTG				Frosst, 1995		PCR-RFLP
4815	Soriente, 1998	9550528	TGAAGGAGAAGGTGTCTGCGGGA	AGGACGGTGCGGTGAGAGTG				De Franchis, 1996 -> Frosst, 1995		PCR-RFLP
4814	van Ede, 1998	9572710									Review
4813	Blom, 1998	9587041									Review
4812	Eskes, 1998	9587043									Review
4811	Margaglione, 1998	9609218	TGAAGGAGAAGGTGTCTGCGGGA	AGGACGGTGCGGTGAGAGTG				Frosst, 1995		PCR-RFLP
4810	Bowen, 1998	9609227	AGGGAGCTTTGAGGCTGACCTGAA	ACGATGGGGCAAGTGATGCCCATG	5	5	5	Goyette, 1994		PCR-RFLP			Goyette, 1994 not found in our PubMed search due to absence of the polymorphism name in the PubMed record.
4809	Hézard, 1998	9609246											[Primary Article not pertinent].
4808	Grandone, 1998	9609248								Not declared			Letter.
4807	Azzena, 1998	9639227											[Primary Article not pertinent].
4806	Van Amerongen, 1998	9590381	TGAAGGAGAAGGTGTCTGCGGGA	AGGACGGTGCGGTGAGAGTG				Frosst, 1995		PCR-RFLP
4805	Boduroglu, 1998	9713045	TGAAGGAGAAGGTGTCTGCGGGA	AGGACGGTGCGGTGAGAGTG				Frosst, 1995		PCR-RFLP
4804	van der Put, 1998	9545395	TGAAGGAGAAGGTGTCTGCGGGA	AGGACGGTGCGGTGAGAGTG				Frosst, 1995		PCR-RFLP			Allele-specific PCR is also used in this work.
4803	De Stefano, 1998	9572989	TGAAGGAGAAGGTGTCTGCGGGA	AGGACGGTGCGGTGAGAGTG				Frosst, 1995		PCR-RFLP
4802	Vychytil, 1998	9607212	TGAAGGAGAAGGTGTCTGCGGGA	AGGACGGTGCGGTGAGAGTG				Frosst, 1995		PCR-RFLP
4801	Mandelcorn, 1998	9676056											[Primary Article not pertinent].
4800	Hall, 1998	9667396									Review
4799	Koch, 1998	9667406	TGAAGGAGAAGGTGTCTGCGGGA	AGGACGGTGCGGTGAGAGTG				Frosst, 1995		PCR-RFLP
4798	Eskes, 1998	9622314									Review
4797	Durand, 1998	9746265									Review
4796	Girelli, 1998	9596662	TGAAGGAGAAGGTGTCTGCGGGA	AGGACGGTGCGGTGAGAGTG				Frosst, 1995		PCR-RFLP
4795	Molloy, 1998	9674907	TGAAGGAGAAGGTGTCTGCGGGA	AGGACGGTGCGGTGAGAGTG				Whitehead, 1995 -> Frosst, 1995		PCR-RFLP
4794	Weisberg, 1998	9719624	TGAAGGAGAAGGTGTCTGCGGGA	AGGACGGTGCGGTGAGAGTG				Frosst, 1995		PCR-RFLP
4793	Shaw, 1998	9663401	TGAAGGAGAAGGTGTCTGCGGGA	AGGACGGTGCGGTGAGAGTG				Frosst, 1995		PCR-RFLP
4792	Folsom, 1998	9697819	TGAAGGAGAAGGTGTCTGCGGGA	AGGACGGTGCGGTGAGAGTG				Frosst, 1995		PCR-RFLP
4791	Arruda, 1998	9714434	TGAAGGAGAAGGTGTCTGCGGGA	AGGACGGTGCGGTGAGAGTG				Frosst, 1995		PCR-RFLP
4790	Eskes, 1998	9735677									Review
4789	Nelen, 1998	9687553	TGAAGGAGAAGGTGTCTGCGGGA	AGGACGGTGCGGTGAGAGTG				Frosst, 1995		PCR-RFLP
4788	Hill, 1998	9762616								MS			Mutagenically Separated PCR.
4787	Verhoeff, 1998	9708460	TGAAGGAGAAGGTGTCTGCGGGA	AGGACGGTGCGGTCAGAGTG				Chen, 1996 -> Frosst, 1995		PCR-RFLP			Modified.
4786	Wirta, 1998	9806473	TGAAGGAGAAGGTGTCTGCGGGA	AGGACGGTGCGGTGAGAGTG				Ulvik, 1997 -> Frosst, 1995		PCR-RFLP
4785	Motti, 1998	9712345	TGAAGGAGAAGGTGTCTGCGGGA	AGGACGGTGCGGTGAGAGTG				Frosst, 1995		PCR-RFLP
4784	Nakata, 1998	9715796	TGAAGGAGAAGGTGTATGAGGGA	AGGACGGTGCGGTGAGAGTG				Frosst, 1995		PCR-RFLP
4783	Gurgey, 1998	9759638	TGAAGGAGAAGGTGTCTGCGGGA	AGGACGGTGCGGTGAGAGTG				Frosst, 1995		PCR-RFLP
4782	Ferrer-Antunes, 1998	9759639	TGAAGGAGAAGGTGTCTGCGGGA	AGGACGGTGCGGTGAGAGTG				Frosst, 1995		PCR-RFLP
4781	Liangos, 1998	9761522	CAAAGGCCACCCCGAAGC	AGGACGGTGCGGTGAGAGTG			3	Schmitz, 1996		PCR-RFLP
4780	Kunugi, 1998	9774778	TGAAGGAGAAGGTGTCTGCGGGA	AGGACGGTGCGGTGAGAGTG				Frosst, 1995		PCR-RFLP
4779	Malik, 1998	9730850	TGAAGGAGAAGGTGTCTGCGGGA	AGAACGGTGCGGTGAGAGTG				Frosst, 1995		PCR-RFLP
4778	Vargas, 1998	9819008	TGAAGGAGAAGGTGTCTGCGGGA	AGGACGGTGCGGTGAGAGTG				Frosst, 1995		PCR-RFLP
4777	Morita, 1998	9743236	TGAAGGAGAAGGTGTCTGCGGGA	AGGACGGTGCGGTGAGAGTG				Frosst, 1995		PCR-RFLP
4776	Morrison, 1998	10088035	TGAAGGAGAAGGTGTCTGCGGGA	AGGACGGTGCGGTGAGAGTG				Frosst, 1995		PCR-RFLP
4775	Tamura, 1998	9740165	TGAAGGAGAAGGTGTCTGCGGGA	AGGACGGTGCGGTGAGAGTG				Frosst, 1995		PCR-RFLP
4774	Pepe, 1998	9718345	TGAAGGAGAAGGTGTCTGCGGGA	AGGACGGTGCGGTGAGAGTG				Abbate, 1998 -> Frosst, 1995		PCR-RFLP
4773	Andrade, 1998	9723576	TGAAGGAGAAGGTGTCTGCGGGA	AGGACGGTGCGGTGAGAGTG				Frosst, 1995		PCR-RFLP
4772	Czeizel, 1998	9769688									Review	Hungarian
4771	Quere, 1998	9798999	TGAAGGAGAAGGTGTCTGCGGGA	AGGACGGTGCGGTGAGAGTG				Faure-Delanef, 1997 -> Frosst, 1995		PCR-RFLP
4770	Hillier, 1998	10024925								Heteroduplex
4769	Melnick, 1998	10100053									Review
4768	Brown, 1998	9792287	TGAAGGAGAAGGTGTCTGCGGGA	AGGACGGTGCGGTGAGAGTG				Frosst, 1995		PCR-RFLP
4767	Salomon, 1998	9863710	TGAAGGAGAAGGTGTCTGCGGGA	AGGACGGTGCGGTGAGAGTG				Frosst, 1995		PCR-RFLP
4766	Chen, 1998	9758879										Chinese
4765	Akar, 1998	9792115	TGAAGGAGAAGGTGTCTGCGGGA	AGGACGGTGCGGTGA--GTG				Frosst, 1995		PCR-RFLP
4764	Bagley, 1998	9789068	TGAAGGAGAAGGTGTCTGCGGGA	AGGACGGTGCGGTGAGAGTG				Frosst, 1995		PCR-RFLP
4763	Gao, 1998	11038775										Chinese
4762	Zittoun, 1998	9826223	TGAAGGAGAAGGTGTCTGCGGGA	AGGACGGTGCGGTGAGAGTG				Frosst, 1995		PCR-RFLP
4761	Fabri, 1998	9835442	TGAAGGAGAAGGTGTCTGCGGGA	AGGACGGTGCGGTGAGAGTG				Arruda, 1997 -> Frosst, 1995		PCR-RFLP
4760	Clark, 1998	9799766								Heteroduplex
4759	Verhoeff, 1998	9863549											[No information about the primers] Wong, 1977 [Cited Article not pertinent]. PCR-RFLP.
4758	De Stefano, 1998	10363126											[Primary Article not pertinent].
4757	Grandone, 1998	9822524	TGAAGGAGAAGGTGTCTGCGGGA	AGGACGGTGCGGTGAGAGTG				Frosst, 1995		PCR-RFLP
4756	Shaw, 1998	9843036	TGAAGGAGAAGGTGTCTGCGGGA	AGGACGGTGCGGTGAGAGTG				Frosst, 1995		PCR-RFLP
4755	Wilcken, 1998	9928444									Review
4754	De Franchis, 1998	9863598	TGAAGGAGAAGGTGTCTGCGGGA	AGGACGGTGCGGTGAGAGTG				Frosst, 1995		PCR-RFLP
4753	Thuillier, 1998	9870206	TGAAGGAGAAGGTGTCTGCGGGA	AGGACGGTGCGGTGAGAGTG				Frosst, 1995		PCR-RFLP
4752	Salooja, 1998	9951581	TGAAGGAGAAGGTGTCTGCGGGA	AGGACGGTGCGGTGAGAGTG				Frosst, 1995		PCR-RFLP
4751	Chen, 1998	9886567	TGAAGGAGAAGGTGTCTGCGGGA	AGGACGGTGCGGTGAGAGTG				Chen, 1996 -> Frosst, 1995	8895734	PCR-RFLP
4750	Tosetto, 1998	9858248	TGAAGGAGAAGGTGTCTGCGGGA	AGGACGGTGCGGTGAGAGTG				Frosst, 1995		PCR-RFLP
4749	Brattstrom, 1998	9862180	TGAAGGAGAAGGTGTCTGCGGGA	AGGACGGTGCGGTGAGAGTG				Frosst, 1995		PCR-RFLP
4748	Demuth, 1998	9848874	TGAAGGAGAAGGTGTCTGCGGGA	AGGACGGTGCGGTGAGAGTG				Frosst, 1995		PCR-RFLP
4747	Zimmerman, 1998	9840906	TGAAGGAGAAGGTGTCTGCGGGA	AGGACGGTGCGGTGAGAGTG				Frosst, 1995		PCR-RFLP
4746	Brattstršm, 1998	9843457									Meta-analysis
4745	Cattaneo, 1999	10065893	TGAAGGAGAAGGTGTCTGCGGGA	AGGACGGTGCGGTGAGAGTG				Frosst, 1995		PCR-RFLP
4744	Merouani, 1999	10100295	TGAAGGAGAAGGTGTCTGCGGGA	AGGACGGTGCGGTGAGAGTG				Frosst, 1995		PCR-RFLP
4743	Odawara, 1999	10780391								PCR-RFLP			[Sequence of the primers was not provided].
4742	Arruda, 1999	9890294											[Primary Article full-text not available].
4741	Park, 1999	10464674											[Primary Article full-text not available].
4740	Sell, 1999	10495928	TGAAGGAGAAGGTGTCTGCGGGA	AGGACGGTGCGGTGAGAGTG				Frosst, 1995		PCR-RFLP			The reverse primer was labeled with a fluorescent dye TET. Primers from Frosst, 1995. Automated capillary electrophoresis system.
4739	Mack, 1999	10627946	TGAAGGAGAAGGTGTCTGCGGGA	AGGACGGTGCGGTGAGAGTG				Frosst, 1995		PCR-RFLP
4738	Molloy, 1999	10609896											[Primary Article full-text not available].
4737	Selhub, 1999	10448523									Review
4736	Kupferminc, 1999	9878639	TGAAGGAGAAGGTGTCTGCGGGA	AGGACGGTGCGGTGAGAGTG				Frosst, 1995		PCR-RFLP
4735	Lalouschek, 1999	9950259	TGAAGGAGAAGGTGTCTGCGGGA	AGGACGGTGCGGTGAGAGTG				Frosst, 1995		PCR-RFLP
4734	Elstein, 1999	10083027	TGAAGGAGAAGGTGTCTGCGGGA	AGGACGGTGCGGTGAGAGTG				Frosst, 1995		PCR-RFLP
4733	Hall, 1999	10212920								PCR			[Sequence of the primers was not provided]. Case report.
4732	Ubbink, 1999	10024094	TGAAGGAGAAGGTGTCTGCGGGA	AGGACGGTGCGGTGAGAGTG				Kluijtmans, 1996 -> Frosst, 1995		PCR-RFLP
4731	Chen, 1999	10064332								Not declared
4730	Harmon, 1999	9974399	TGAAGGAGAAGGTGTCTGCGGGA	AGGACGGTGCGGTGAGAGTG				Frosst, 1995		PCR-RFLP
4729	Haagsma, 1999	10343521											[No information about the primers] Cronstein, 1993 [Cited Article not pertinent]. PCR-RFLP.
4728	Grandone, 1999	10102458	TGAAGGAGAAGGTGTCTGCGGGA	AGGACGGTGCGGTGAGAGTG				Frosst, 1995		PCR-RFLP
4727	Fox, 1999	10091656											[Primary Article not pertinent]. Bacillus subtilis.
4726	Wei, 1999	10208443	TGAAGGAGAAGGTGTCTGCGG	AGGACGGTGCGGTGAGAGTG				Frosst, 1995		PCR-RFLP			Primers appear to be derived from Frosst, 1995 with a difformity (GA deletion) at 3′ of forward primer.
4725	Fodinger, 1999	10027946	TGAAGGAGAAGGTGTCTGCGGGA	AGGACGGTGCGGTGAGAGTG				Frosst, 1995		PCR-RFLP
4724	Powers, 1999	10205777	TGAAGGAGAAGGTGTCTGCGGGA	AGGACGGTGCGGTGAGAGTGG	6	1	6	Powers, 1999		PCR-RFLP			Primers from Frosst, 1995. Reverse primer has an additional G base at 3' end.
4723	Kechli, 1999	10064667	TGAAGGAGAAGGTGTCTGCGGGA	AGGACGGTGCGGTGAGAGTG				Frosst, 1995		PCR-RFLP
4722	Boduroğlu, 1999	10190266	TGAAGGAGAAGGTGTCTGCGGGA	AGGACGGTGCGGTGAGAGTG				Frosst, 1995		PCR-RFLP
4721	Press, 1999	10408794	TGAAGGAGAAGGTGTCTGCGGGA	AGGACGGTGCGGTGAGAGTG				Deloughery, 1996 -> Frosst, 1995		PCR-RFLP
4720	Rintelen, 1999	10192659											[Primary Article full-text not available].
4719	Nowak-Gšttl, 1999	10029588	TGAAGGAGAAGGTGTCTGCGGGA	AGGACGGTGCGGTGAGAGTG				Frosst, 1995		PCR-RFLP
4718	Tsai, 1999	10208491	TGAAGGAGAAGGTGTCTGCGGGA	AGGACGGTGCGGTGAGAGTG				Frosst, 1995		PCR-RFLP
4717	Salomon, 1999	10073951	TGAAGGAGAAGGTGTCTGCGGGA	AGGACGGTGCGGTGAGAGTG				Frosst, 1995		PCR-RFLP
4716	Rozen, 1999	10190487									Meta-analysis
4715	Xu, 1999	12569666										Chinese
4714	Balta, 1999	10770658											[Primary Article full-text not available].
4713	Alhenc-Gelas, 1999	10235429	TGAAGGAGAAGGTGTCTGCGGGA	AGGACGGTGCGGTGAGAGTG				Frosst, 1995		PCR-RFLP
4712	Standen, 1999	10235461								Not declared			Case report.
4711	Salomon, 1999	10201595	TGAAGGAGAAGGTGTCTGCGGGA	AGGACGGTGCGGTGAGAGTG				Frosst, 1995		PCR-RFLP
4710	Guenther, 1999	10201405											[Primary Article not pertinent].
4709	Heil, 1999	10234517											[Primary Article not pertinent].
4708	Gardemann, 1999	10337543								Not declared
4707	Donnelly, 1999	10383085	TGAAGGAGAAGGTGTCTGCGGGA	AGGACGGTGCGGTGAGAGTG				Frosst, 1995		PCR-RFLP
4706	Holmes, 1999	10233370	TGAAGGAGAAGGTGTCTGCGGGA	AGGACGGTGCGGTGAGAGTG				Frosst, 1995		PCR-RFLP
4705	Inbal, 1999	10090925	TGAAGGAGAAGGTGTCTGCGGGA	AGGACGGTGCGGTGAGAGTG				Frosst, 1995		PCR-RFLP
4704	Shields, 1999	10090889	TGAAGGAGAAGGTGTCTGCGGGA	AGGACGGTGCGGTGAGAGTG				Frosst, 1995		PCR-RFLP
4703	McColl, 1999	10365738								PCR			[Sequence of the primers was not provided].
4702	Hessner, 1999	10365746								Allele-specific PCR			Reverse primer from Frosst, 1995.
4701	Balasa, 1999	10365747	TGAAGGAGAAGGTGTCTGCGGGA	AGGACGGTGCGGTGAGAGTG				Frosst, 1995		PCR-RFLP
4700	Wisotzkey, 1999	10365762	TGAAGGAGAAGGTGTCTGCGGGA	AGGACGGTGCGGTGAGAGTG				Frosst, 1995		PCR-RFLP
4699	Kristensen, 1999	10229730	TGAAGGAGAAGGTGTCTGCGGGA	AGGACGGTGCGGTGAGAGTG				Frosst, 1995		PCR-RFLP
4698	Spence, 1999	10229729	TGAAGGAGAAGGTGTCTGCGGGA	AGGACGGTGCGGTGAGAGTG				Frosst, 1995		PCR-RFLP
4697	Pereira, 1999	10203598	TGAAGGAGAAGGTGTCTGCGGGA	AGGACGGTGCGGTGAGAGTG				Frosst, 1995		PCR-RFLP
4696	Brown, 1999	10329022	TGAAGGAGAAGGTGTCTGCGGGA	AGGACGGTGCGGTGAGAGTG				Frosst, 1995		PCR-RFLP
4695	Dierkes, 1999	10337865	TGAAGGAGAAGGTGTCTGCGGGA	AGGACGGTGCGGTGAGAGTG				Kluijtmans, 1996 -> Frosst, 1995		PCR-RFLP
4694	Perry, 1999	10376845									Review
4693	Tokgözoğlu, 1999	10212171	TGAAGGAGAAGGTGTCTGCGGGA	AGGACGGTGCGGTGAGAGTG				Frosst, 1995		PCR-RFLP
4692	von Ahsen, 1999	10222362								Real-time PCR
4691	Franco, 1999	10233437	TGAAGGAGAAGGTGTCTGCGGGA	AGGACGGTGCGGTGAGAGTG				Frosst, 1995		PCR-RFLP
4690	Herrmann, 1999	10381282	TGAAGGAGAAGGTGTCTGCGGGA	AGGACGGTGCGGTGAGAGTG				Frosst, 1995		PCR-RFLP
4689	de Jong, 1999	10323785	TGAAGGAGAAGGTGTCTGCGGGA	AGGACGGTGCGGTGAGAGTG				Frosst, 1995		PCR-RFLP
4688	McQuillan, 1999	10318658	TGAAGGAGAAGGTGTCTGCGGGA	AGGACGGTGCGGTGAGAGTG				Frosst, 1995		PCR-RFLP
4687	Christensen, 1999	10323741	TGAAGGAGAAGGTGTCTGCGGGA	AGGACGGTGCGGTGAGAGTG				Frosst, 1995		PCR-RFLP
4686	Xu, 1999	11715433										Chinese
4685	Gris, 1999	10404763	TGAAGGAGAAGGTGTCTGCGGGA	AGGACGGTGCGGTGAGAGTG				Frosst, 1995		PCR-RFLP
4684	Wisotzkey, 1999	10462625											[Primary Article full-text not available].
4683	Lastrucci, 1999	10462631											[Primary Article full-text not available].
4682	Lalouschek, 1999	10360632	TGAAGGAGAAGGTGTCTGCGGGA	AGGACGGTGCGGTGAGAGTG				Frosst, 1995		PCR-RFLP
4681	Candito, 1999	10399090	TGAAGGAGAAGGTGTCTGCGGGA	AGGACGGTGCGGTGAGAGTG				Frosst, 1995		PCR-RFLP
4680	O'Shaughnessy, 1999	10373212	TGAAGGAGAAGGTGTCTGCGGGA	AGGACGCTGCGGTGAGAGTGG				Goyette, 1995 -> Frosst, 1995		PCR-RFLP			Goyette, 1995 not found in our PubMed search due to absence of the polymorphism name in the PubMed record. Frosst's method, with a G added at 3'.
4679	Kutteh, 1999	10360908	TGAAGGAGAAGGTGTCTGCGGGA	AGGACGGTGCGGTGAGAGTG				Frosst, 1995		PCR-RFLP
4678	Slattery, 1999	10385141	TGAAGGAGAAGGTGTCTGCGGGA	AGGACGGTGCGGTGAGAGTG				Frosst, 1995		PCR-RFLP
4677	Brenner, 1999	10456445	TGAAGGAGAAGGTGTCTGCGGGA	AGGACGGTGCGGTGAGAGTG				De Franchis, 1996 -> Frosst, 1995		PCR-RFLP
4676	Margaglione, 1999	10456448	TGAAGGAGAAGGTGTCTGCGGGA	AGGACGGTGCGGTGAGAGTG				Frosst, 1995		PCR-RFLP
4675	van den Berg, 1999	10431553	TGAAGGAGAAGGTGTCTGCGGGA	AGGACGGTGCGGTGAGAGTG				Frosst, 1995		PCR-RFLP
4674	Hayek, 1999	10463746								PCR-RFLP			[Sequence of the primers was not provided].
4673	Regland, 1999	10364640	TGAAGGAGAAGGTGTCTGCGGGA	AGGACGGTGCGGTGAGAGTG				Frosst, 1995		PCR-RFLP
4672	Gao, 1999	11601248											[Primary Article full-text not available].
4671	Hessner, 1999	10444193								Allele-specific PCR			Hessner, 1999.
4670	Gaustadnes, 1999	10456616	TGAAGGAGAAGGTGTCTGCGGGA	AGGACGGTGCGGTGAGAGTG				Frosst, 1995		PCR-RFLP
4669	Ardissino, 1999	10381497	TGAAGGAGAAGGTGTCTGCGGGA	AGGACGGTGCGGTGAGAGTG				Frosst, 1995		PCR-RFLP
4668	Loktionov, 1999	10428303	TGAAGGAGAAGGTGTCTGCGGGA	AGGACGGTGCGGTGAGAGTG				Frosst, 1995		PCR-RFLP
4667	Gemmati, 1999	10397696	TGAAGGAGAAGGTGTCTGCGGGA	AGGACGGTGCGGTGAGAGTG				Frosst, 1995		PCR-RFLP
4666	Lissak, 1999	10411807	TGAAGGAGAAGGTGTCTGCGGGA	AGGACGGTGCGGTGAGAGTG				Frosst, 1995		PCR-RFLP
4665	Shaw, 1999	10377018								SSCP			Barber, 1998.
4664	Virgos, 1999	10424670	TGAAGGAGAAGGTGTCTGCGGGA	AGGACGGTGCGGTGAGAGTG				Frosst, 1995		PCR-RFLP
4663	Yoshida, 1999	10454299	TGAAGGAGAAGGTGTCTGCGGGA	AGGACGGTGCGGTGAGAGTG				Izumi, 1996 -> Frosst, 1995		PCR-RFLP			Izumi, 1996 not found in our PubMed search due to absence of the polymorphism name in the PubMed record.
4662	Katsuya, 1999	10554562										Japanese
4661	Wilson, 1999	10444342	TGAAGGAGAAGGTGTCTGCGGGA	AGGACGGTGCGGTGAGAGTG				Christensen, 1999 -> Frosst, 1995		PCR-RFLP			The MTHFR genotype was previously determined in these subjects (Christensen, 1999).
4660	Yoo, 1999	10459572	CAAAGGCCACCCCGAAGC	AGGACGGTGCGGTGAGAGTG			3	Schmitz, 1996		PCR-RFLP			The forward primer was different from the one used by Frosst, 1995.
4659	Speer, 1999	10517251	TGAAGGAGAAGGTGTCTGCGGGA	AGGACGGTGCGGTGAGAGTG				Whitehead, 1995 -> Frosst, 1995	8542260	PCR-RFLP
4658	Cuer, 1999	10430808	TGAAGGAGAAGGTGTCTGCGGGA	AGGACGGTGCGGTGAGAGTG				Frosst, 1995		PCR-RFLP
4657	Ulrich, 1999	10744125	TGAAGGAGAAGGTGTCTGCGGGA	AGGACGGTGCGGTGAGAGTG				Frosst, 1995		PCR-RFLP
4656	Aslanidis, 1999	10457821								Real-time PCR
4655	Lee, 1999	10430972	TGAAGGAGAAGGTGTCTGCGGGA	AGGACGGTGCGGTGAGAGTG				Frosst, 1995		PCR-RFLP
4654	Antoniadi, 1999	10440914	TGAAGGAGAAGGTGTCTGCGGGA	AGGACGGTGCGGTGAGAGTG				Frosst, 1995		PCR-RFLP
4653	Gerhard, 1999	10426703	TGAAGGAGAAGGTGTCTGCGGGA	AGGACGGTGCGGTGAGAGTG				Deloughery, 1996 -> Frosst, 1995		PCR-RFLP
4652	Salomon, 1999	10494756	TGAAGGAGAAGGTGTCTGCGGGA	AGGACGGTGCGGTGAGAGTG				Frosst, 1995		PCR-RFLP
4651	Assanelli, 1999	10494787								Not declared			Case report.
4650	Ray, 1999	10452905									Meta-analysis
4649	Loewenstein, 1999	10485556	TGAAGGAGAAGGTGTCTGCGGGA	AGGACGGTGCGGTGAGAGTG				Frosst, 1995		PCR-RFLP
4648	Balasa, 1999	10524453	TGAAGGAGAAGGTGTCTGCGGGA	AGGACGGTGCGGTGAGAGTG				Frosst, 1995		PCR-RFLP
4647	Friedman, 1999	10460200	TGAAGGAGAAGGTGTCTGCGGGA	AGGACGGTGCGGTGAGAGTG				Frosst, 1995		PCR-RFLP
4646	Fujita, 1999	10765003	TGAAGGAGAAGGTGTCTGCGGGA	AGGACGGTGCGGTGAGAGTG				Frosst, 1995		PCR-RFLP
4645	Gemmati, 1999	10477457	TGAAGGAGAAGGTGTCTGCGGGA	AGGACGGTGCGGTGAGAGTG				Frosst, 1995		PCR-RFLP
4644	Mahmud, 1999	10446107	TGAAGGAGAAGGTGTCTGCGGGA	AGGACGGTGCGGTGAGAGTG				Frosst, 1995		PCR-RFLP
4643	Huisman, 1999	10468143									Review
4642	Dean, 1999	10563481	TGAAGGAGAAGGTGTCTGCGGGA	AGGACGGTGCGGTGAGAGTG				Frosst, 1995		PCR-RFLP
4641	Ma, 1999	10498402	TGAAGGAGAAGGTGTCTGCGGGA	AGGACGGTGCGGTGAGAGTG				Ma, 1997 -> Frosst, 1995		PCR-RFLP
4640	Le Cam-Duchez, 1999	10519989	TGAAGGAGAAGGTGTCTGCGGGA	AGGACGGTGCGGTGAGAGTG				Frosst, 1995		PCR-RFLP
4639	Perry, 1999	10856981									Review
4638	Wang, 1999	10487496	TGAAGGAGAAGGTGTCTGCGGGA	AGGACGGTGCGGTGAGAGTG				Wilcken, 1996 -> Frosst, 1995		PCR-RFLP
4637	Verdy, 1999	10518055										French
4636	Mills, 1999	10440833	TGAAGGAGAAGGTGTCTGCGGGA	AGGACGGTGCGGTGAGAGTG				Whitehead, 1995 -> Frosst, 1995		PCR-RFLP
4635	Benson, 1999	10554085	TGAAGGAGAAGGTGTCTGCGGGA	AGGACGGTGCGGTGAGAGTG				Frosst, 1995		PCR-RFLP			PCR-RFLP (Taq I).
4634	Bova, 1999	10512925	TGAAGGAGAAGGTGTCTGCGGGA	AGGACGGTGCGGTGAGAGTG				Frosst, 1995		PCR-RFLP
4633	Goracy, 1999	10948708										Polish
4632	Mierzejewska, 1999	10910677									Review
4631	Mazza, 1999	10500310	TGAAGGAGAAGGTGTCTGCGGGA	AGGACGGTGCGGTGAGAGTG				Frosst, 1995		PCR-RFLP
4630	Gussekloo, 1999	10486408	TGAAGGAGAAGGTGTCTGCGGGA	AGGACGGTGCGGTGAGAGTG				Frosst, 1995		PCR-RFLP
4629	Kluijtmans, 1999	10532696									Meta-analysis
4628	James, 1999	10500018	TGAAGGAGAAGGTGTCTGCGGGA	AGGACGGTGCGGTGAGAGTG				Chen, 1996 -> Frosst, 1995		PCR-RFLP
4627	Rady, 1999	10494095	TGAAGGAGAAGGTGTCTGCGGGA	AGGACGGTGCGGTGAGAGTG				Frosst, 1995		PCR-RFLP
4626	Coll, 1999	10563175										Norwegian
4625	Andreone, 1999	10522894								Not declared
4624	Skibola, 1999	10536004	TGAAGGAGAAGGTGTCTGCGGGA	AGGACGGTGCGGTGAGAGTG				Frosst, 1995		PCR-RFLP
4623	Shcherbak, 1999	10562465	TGAAGGAGAAGGTGTCTGCGGGA	AGGACGGTGCGGTGAGAGTG				Frosst, 1995		PCR-RFLP
4622	Akar, 1999	10593555	TGAAGGAGAAGGTGTCTGCGGGA	AGGACGGTGCGGTGAGAGTG				Frosst, 1995		PCR-RFLP
4621	Harmon, 1999	10520212	TGAAGGAGAAGGTGTCTGCGGGA	AGGACGGTGCGGTGAGAGTG				Harmon, 1996 -> Frosst, 1995		PCR-RFLP
4620	Daly, 1999	10549970	TGAAGGAGAAGGTGTCTGCGGGA	AGGACGGTGCGGTGAGAGTG				Frosst, 1995		PCR-RFLP
4619	Chikosi, 1999	10549971	TGAAGGAGAAGGTGTCTGCGGGA	AGGACGGTGCGGTGAGAGTG				Frosst, 1995		PCR-RFLP
4618	Stegmann, 1999	10528242	TGAAGGAGAAGGTGTCTGCGGGA	AGGACGGTGCGGTGAGAGTG				Frosst, 1995		PCR-RFLP
4617	Shan, 1999	10551815											[Primary Article not pertinent]. Expression in Saccharomyces cerevisiae.
4616	Gaspar, 1999	10533038									Meta-analysis
4615	Driscoll, 1999	10613678	TGAAGGAGAAGGTGTCTGCGGGA	AGGACGGTGCGGTGAGAGTG				Frosst, 1995		PCR-RFLP
4614	Mutchinick, 1999	10607475	GAAGCAGGGAGCTTTGAGGCTGACCT	AAGGATGCCCATGTCGGTGCATGCCT			1	Ou, 1996		PCR-RFLP			PCR-RFLP (Taq I).
4613	Zuo, 1999	10985160	TGAAGGAGAAGGTGTCTGCGGGA	AGGACGGTGCGGTGAGAGTG				Frosst, 1995		PCR-RFLP
4612	Koch, 1999	10650848	TGAAGGAGAAGGTGTCTGCGGGA	AGGACGGTGCGGTGAGAGTG				Frosst, 1995		PCR-RFLP
4611	Todesco, 1999	10583447	TGAAGGAGAAGGTGTCTGCGGGA	AGGACGGTGCGGTGAGAGTG				Frosst, 1995		PCR-RFLP
4610	Cumming, 1999	10583261	TGAAGGAGAAGGTGTCTGCGGGA	AGGACGGTGCGGTGAGAGTG				Frosst, 1995		PCR-RFLP
4609	Mager, 1999	10595952	TGAAGGAGAAGGTGTCTGCGGGA	AGGACGGTGCGGTGAGAGTG				Frosst, 1995		PCR-RFLP
4608	Johnson, 1999	10594879	TGAAGGAGAAGGTGTCTGCGGGA	AGGACGGTGCGGTGAGAGTG				Frosst, 1995		PCR-RFLP
4607	Hao, 2000	11860891										Chinese
4606	Rozen, 2000	11011843									Review
4605	De Stefano, 2000	11011848									Review
4604	Couturaud, 2000	11124649	TGAAGGAGAAGGTGTCTGCGGGA	AGGACGGTGCGGTGAGAGTG				Frosst, 1995		PCR-RFLP
4603	Raslová, 2000	11252530	TGAAGGAGAAGGTGTCTGCGGGA	AGGACGGTGCGGTGAGAGTG				Frosst, 1995		PCR-RFLP
4602	Rajkovic, 2000	10655155	TGAAGGAGAAGGTGTCTGCGGGA	AGGACGGTGCGGTGAGAGTG				Frosst, 1995		PCR-RFLP
4601	Födinger, 2000	10720211									Review
4600	Lalouschek, 2000	10695265	TGAAGGAGAAGGTGTCTGCGGGA	AGGACGGTGCGGTGAGAGTG				Frosst, 1995		PCR-RFLP
4599	Zuo, 2000	10944859	TGAAGGAGAAGGTGTCTGCGGGA	AGGACGGTGCGGTGAGAGTG				Frosst, 1995		PCR-RFLP
4598	Rigó, 2000	10877984	TGAAGGAGAAGGTGTCTGCGGGA	AGGACGGTGCGGTGAGAGTG				Frosst, 1995		PCR-RFLP
4597	Zusterzeel, 2000	11118403	TGAAGGAGAAGGTGTCTGCGGGA	AGGACGGTGCGGTGAGAGTG				Frosst, 1995		PCR-RFLP
4596	Sibani, 2000	10679944	TGAAGGAGAAGGTGTCTGCGGGA	AGGACGGTGCGGTGAGAGTG				Frosst, 1995		PCR-RFLP
4595	Goyette, 2000	10923034											[Primary Article not pertinent]. Gene cloning.
4594	Kaiser, 2000	10965192	TGAAGGAGAAGGTGTCTGCGGGA	AGGACGGTGCGGTGAGAGTG				Frosst, 1995		PCR-RFLP
4593	Pollak, 2000	11142765	TGAAGGAGAAGGTGTCTGCGGGA	AGGACGGTGCGGTGAGAGTG				Frosst, 1995		PCR-RFLP
4592	Vilaseca, 2000	11277368	TGAAGGAGAAGGTGTCTGCGGGA	AGGACGGTGCGGTGAGAGTG				Frosst, 1995		PCR-RFLP
4591	Koutroubakis, 2000	11279334									Review
4590	Eskes, 2000	11214939									Review
4589	Murphy, 2000	10634828	TGAAGGAGAAGGTGTCTGCGGGA	AGGACGGTGCGGTGAGAGAGTG				Frosst, 1995		PCR-RFLP			Primers appear to be derived from Frosst, 1995 with a difformity (GA insertion) at 3′ of reverse primer.
4588	Goracy, 2000	11712321										Polish
4587	Angchaisuksiri, 2000	11014892	TGAAGGAGAAGGTGTCTGCGGGA	AGGACGGTGCGGTGAGAGTG				Frosst, 1995		PCR-RFLP
4586	Wenstrom, 2000	10602110	TGAAGGAGAAGGTGTCTGCGGGA	AGGACGGTGCGGTGAGAGTG				Frosst, 1995		PCR-RFLP
4585	Wenstrom, 2000	10602111	TGAAGGAGAAGGTGTCTGCGGGA	AGGACGGTGCGGTGAGAGTG				Frosst, 1995		PCR-RFLP
4584	Yoo, 2000	10688336	CAAAGGCCACCCCGAAGC	AGGACGGTGCGGTGAGAGTG			3	Schmitz, 1996		PCR-RFLP			The reverse primer was different from the one used by Frosst, 1995.
4583	González Ordóñez, 2000	10782453										Spanish
4582	Lin, 2000	10680639	TGAAGGAGAAGGTGTCTGCGGGA	AGGACGGTGCGGTGAGAGTG				Frosst, 1995		PCR-RFLP
4581	Akar, 2000	10680647	TGAAGGAGAAGGTGTCTGCGGGA	AGGACGGTGCGGGTGAGAGTG				Frosst, 1995		PCR-RFLP
4580	Voetsch, 2000	10739378	TGAAGGAGAAGGTGTCTGCGGGA	AGGACGGTGCGGTGAGAGTG				Frosst, 1995		PCR-RFLP
4579	O'Connor, 2000	10739382	TGAAGGAGAAGGTGTCTGCGGGA	AGGACGGTGCGGTGAGAGTG				Frosst, 1995		PCR-RFLP
4578	Foka, 2000	10655323	TGAAGGAGAAGGTGTCTGCGGGA	AGGACGGTGCGGTGAGAGTG				Kluijtmans, 1998 -> Frosst, 1995		PCR-RFLP
4577	Amitrano, 2000	10655256	TGAAGGAGAAGGTGTCTGCGGGA	AGGACGGTGCGGTGAGAGTG				Grandone, 1997 -> Frosst, 1995		PCR-RFLP
4576	Nakai, 2000	10715806	CAAAGGCCACCCCGAAGC	AGGACGGTGCGGTGAGAGTG			3	Schmitz, 1996		PCR-RFLP
4575	Ho, 2000	10629572	TGAAGGAGAAGGTGTCTGCGGGA	AGGACGGTGCGGTGAGAGTG				Frosst, 1995		PCR-RFLP
4574	Gerhardt, 2000	10666427	TGAAGGAGAAGGTGTCTGCGGGA	AGGACGGTGCGGTGAGAGTG				Frosst, 1995		PCR-RFLP
4573	Pethig, 2000	10706059	GGCCACCCCGAAGCAGGGAGC	AGGACGGTGCGGTGAGAGTG	7	1	7	Pethig, 2000		PCR-RFLP			Reverse primer from Frosst, 1995.
4572	Araújo, 2000	10744169	TGAAGGAGAAGGTGTCTGCGGGA	AGGACGGTGCGGTGAGAGTG				Arruda, 1997 -> Frosst, 1995		PCR-RFLP
4571	Isolato, 2000	10837091											[Primary Article full-text not available].
4570	Miyao, 2000	10666493	TGAAGGAGAAGGTGTCTGCGGGA	AGGACGGTGCGGTGAGAGTG				Frosst, 1995		PCR-RFLP
4569	Galli, 2000	10792297								SSCP			Goyette, 1994 not found in our PubMed search due to absence of the polymorphism name in the PubMed record.
4568	Pecheniuk, 2000	10759012	TGAAGGAGAAGGTGTCTGCGGGA	AGGACGGTGCGGTGAGAGTG				Frosst, 1995		PCR-RFLP
4567	Tsai, 2000	10704624	TGAAGGAGAAGGTGTCTGCGGGA	AGGACGGTGCGGTGAGAGTG				Frosst, 1995		PCR-RFLP
4566	Rea, 2000	10704633	TGAAGGAGAAGGTGTCTGCGGGA	AGGACGGTGCGGTGAGAGTG				Frosst, 1995		PCR-RFLP
4565	Alagratnam, 2000	10799015								Not declared			Michie, 1998 PMID 9660590: no Abstract available and no polymorphism stated in the title.
4564	Rassoul, 2000	10744006	TGAAGGAGAAGGTGTCTGCGGGA	AGGACGGTGCGGTGAGAGTG				Frosst, 1995		PCR-RFLP
4563	Li, 2000	10751524										Chinese
4562	Li, 2000	11776159										Chinese
4561	Fujimura, 2000	10706928	TGAAGGAGAAGGTGTCTGCGGGA	AGGACGGTGCGGTGAGAGTG				Frosst, 1995		PCR-RFLP			Primers from Frosst, 1995.
4560	Gaustadnes, 2000	10780316	TGAAGGAGAAGGTGTCTGCGGGA	AGGACGGTGCGGTGAGAGTG				Frosst, 1995		PCR-RFLP
4559	D'Angelo, 2000	10780318	TGAAGGAGAAGGTGTCTGCGGGA	AGGACGGTGCGGTGAGAGTG				De Franchis, 1996 -> Frosst, 1995		PCR-RFLP
4558	Kupferminc, 2000	10753994	TGAAGGAGAAGGTGTCTGCGGGA	AGGACGGTGCGGTGAGAGTG				Frosst, 1995		PCR-RFLP
4557	Schindler, 2000	10809271	TGAAGGAGAAGGTGTCTGCGGGA	AGGACGGTGCGGTGAGAGTG				Frosst, 1995		PCR-RFLP
4556	Angelopoulou, 2000	10775032	TGAAGGAGAAGGTGTCTGCGGGA	AGGACGGTGCGGTGAGAGTG				Frosst, 1995		PCR-RFLP			Primers from Frosst, 1995.
4555	Ulrich, 2000	10794488	TGAAGGAGAAGGTGTCTGCGGGA	AGGACGGTGCGGTGAGAGTG				Frosst, 1995		PCR-RFLP
4554	McColl, 2000	10759281								PCR			McColl, 1997; McColl, 1999. [Sequence of the primers was not provided].
4553	Dávalos, 2000	10998450	TGAAGGAGAAGGTGTCTGCGGGA	AGGACGGTGCGGTGAGAGTG				Frosst, 1995		PCR-RFLP
4552	Marugame, 2000	10738112	TGAAGGAGAAGGTGTCTGCGGGA	AGGACGGTGCGGTGAGAGTG				Frosst, 1995		PCR-RFLP
4551	Tonetti, 2000	10767000								Sequencing
4550	Eikelboom, 2000	10797167	TGAAGGAGAAGGTGTCTGCGGGA	AGGACGGTGCGGTGAGAGTG				Frosst, 1995		PCR-RFLP
4549	Joober, 2000	10889537	TGAAGGAGAAGGTGTCTGCGGGA	AGGACGGTGCGGTGAGAGTG				Frosst, 1995		PCR-RFLP
4548	Lucock, 2000	10833329	TGAAGGAGAAGGTGTCTGCGGGA	AGGACGGTGCGGTGAGAGTG				Frosst, 1995		PCR-RFLP
4547	Barber, 2000	10833330	TTGAGGCTGACCTGAAGCAC	ATGTCGGTGCATGCCTTCAC	8	1	8	Barber, 2000		PCR-RFLP
4546	Verspyck, 2000	10804357										French
4545	Nishiyama, 2000	10860300	TGAAGGAGAAGGTGTCTGCGGGA	AGGACGGTGCGGTGAGAGTG				Frosst, 1995		PCR-RFLP
4544	Cardo, 2000	10830195	TGAAGGAGAAGGTGTCTGCGGGA	AGGACGGTGCGGTGAGAGTG				Frosst, 1995		PCR-RFLP
4543	Kimura, 2000	10770966	TGAAGGAGAAGGTGTCTGCGGGA	AGGACGGTGCGGTGAGAGTG				Frosst, 1995		PCR-RFLP
4542	Gaustadnes, 2000	10807759	TGAAGGAGAAGGTGTCTGCGGGA	AGGACGGTGCGGTGAGAGTG				Gaustadnes, 1999 -> Frosst, 1995		PCR-RFLP
4541	Piyathilake, 2000	10928104	TGAAGGAGAAGGTGTCTGCGGGA	AGGACGGTGCGGTGAGAGTG				Frosst, 1995		PCR-RFLP
4540	Ho, 2000	10870477	TGAAGGAGAAGGTGTCTGCGGGA	AGGACGGTGCGGTGAGAGTG				Frosst, 1995		PCR-RFLP
4539	Donnelly, 2000	10817256	TGAAGGAGAAGGTGTCTGCGGGA	AGGACGGTGCGGTGAGAGTG				Donnelly, 1999 -> Frosst, 1995		PCR-RFLP
4538	van der Molen, 2000	10819868	TGAAGGAGAAGGTGTCTGCGGGA	AGGACGGTGCGGTGAGAGTG				Frosst, 1995		PCR-RFLP
4537	Wyszynski , 2000	10797428									Meta-analysis
4536	Botto, 2000	10791559									Review
4535	Larsen, 2000	10822069	TGAAGGAGAAGGTGTCTGCGGGA	AGGACGGTGCGGTGAGAGTG				Frosst, 1995		PCR-RFLP
4534	Shields, 2000	10817656											[Primary Article not pertinent]. Genotyping was already reported in Shields, 1999 PMID 10090889.
4533	Zhan, 2000	11860783										Chinese
4532	Kenet, 2000	10835445	TGAAGGAGAAGGTGTCTGCGGGA	AGGACGGTGCGGTGAGAGTG				Frosst, 1995		PCR-RFLP
4531	Tsukahara, 2000	10881578	TGAAGGAGAAGGTGTCTGCGGGA	AGGACGGTGCGGTGAGAGTG				Frosst, 1995		PCR-RFLP
4530	Sunder-Plassmann, 2000	10820175	TGAAGGAGAAGGTGTCTGCGGGA	AGGACGGTGCGGTGAGAGTG				Frosst, 1995		PCR-RFLP
4529	Pollak, 2000	10855603	TGAAGGAGAAGGTGTCTGCGGGA	AGGACGGTGCGGTGAGAGTG				Frosst, 1995		PCR-RFLP
4528	Linnebank, 2000	10867857	TGAAGGAGAAGGTGTCTGCGGGA	AGGACGGTGCGGTGAGAGTG				Frosst, 1995		PCR-RFLP
4527	Tamura, 2000	10771253	TGAAGGAGAAGGTGTCTGCGGGA	AGGACGGTGCGGTGAGAGTG				Frosst, 1995		PCR-RFLP
4526	Baiqiu, 2000	12901638											[Primary Article full-text not available].
4525	Chango, 2000	10911766	TGAAGGAGAAGGTGTCTGCG	AGGACGGTGCGGTGAGAGTG				Frosst, 1995		PCR-RFLP
4524	Zheng, 2000	10929044	TGAAGGAGAAGGTGTCTGCGGGA	AGGACGGTGCGGTGAGAGTG				Frosst, 1995		PCR-RFLP
4523	van der Molen, 2000	10847236	TGAAGGAGAAGGTGTCTGCGGGA	AGGACGGTGCGGTGAGAGTG				Frosst, 1995		PCR-RFLP
4522	Larsson, 2000	10893069	TGAAGGAGAAGGTGTCTGCGGGA	AGGACGGTGCGGTGAGAGTG				Ulvik, 1997 -> Frosst, 1995		PCR-RFLP
4521	Happich, 2000	10928490								Real-time PCR TaqMan
4520	Ono, 2000	10947212	TGAAGGAGAAGGTGTCTGCGGGA	AGGACGGTGCGGTGAGAGTG				Frosst, 1995		PCR-RFLP
4519	Yu, 2000	10782023	GAAGCAGGGAGCTTTGAGGC	CCCATGTCGGTGCATGCCTT	9	2	9	Yu, 2000		PCR-RFLP			PCR-RFLP (Taq I).
4518	Barbaux, 2000	10894832								Heteroduplex
4517	Levine, 2000	10919734	TGAAGGAGAAGGTGTCTGCGGGA	AGGACGGTGCGGTGAGAGTG				Frosst, 1995		PCR-RFLP
4516	Kobashi, 2000	10869114	TGAAGGAGAAGGTGTCTGCGGCA	AGGACGGTGCGGTGAGAGTG				Frosst, 1995		PCR-RFLP
4515	Laivuori, 2000	10908777	TGAAGGAGAAGGTGTCTGCGGGA	AGGACGGTGCGGTGAGAGTG				Frosst, 1995		PCR-RFLP
4514	Chango, 2000	10993718	TGAAGGAGAAGGTGTCTGCG	AGGACGGTGCGGTGAGAGTG				Frosst, 1995		PCR-RFLP			Four nucleotides are lacking at 3'.
4513	Tremblay, 2000	10916110	TGAAGGAGAAGGTGTCTGCGGGA	AGGACGGTGCGGTGAGAGTG				Frosst, 1995		PCR-RFLP
4512	Mousa, 2000	10920112	TGAAGGAGAAGGTGTCTGCGGGA	AGGACGGTGCGGTGAGAGTG				Frosst, 1995		PCR-RFLP
4511	Hustad, 2000	10926884								MS-PCR			Ulvik, 1998. Mutagenically separated PCR. Capillary electrophoresis and detected by laser-induced fluorescence.
4510	Virgos, 2000	11074245	TGAAGGAGAAGGTGTCTGCGGGA	AGGACGGTGCGGTGAGAGTG				Frosst, 1995		PCR-RFLP			Electrophoresis in 10% polyacrylamide gels and silver staining.
4509	Stern, 2000	10952104	TGAAGGAGAAGGTGTCTGCGGGA	AGGACGGTGCGGTGAGAGTG				Frosst, 1995		PCR-RFLP
4508	Yoo, 2000	10938012	CAAAGGCCACCCCGAAGC	AGGACGGTGCGGTGAGAGTG			3	Yoo, 1999 -> Schmitz, 1996		PCR-RFLP			Reverse primer from Frosst, 1995. Primer are declared to be derived from Frosst, 1995.
4507	Brattström, 2000	10919920									Review
4506	Ueland, 2000	10919921									Meta-analysis
4505	Miner, 2000	10925342	TGAAGGAGAAGGTGTCTGCGGGA	AGGACGGTGCGGTGAGAGTG				Christensen, 1997 -> Frosst, 1995		PCR-RFLP
4504	Szolnoki, 2000	10949530								Heteroduplex			Clark, 1998PMID 9799766.
4503	Yasui, 2000	10932284	TGAAGGAGAAGGTGTCTGCGGGA	AGGACGGTGCGGTGAGAGTG				Frosst, 1995		PCR-RFLP
4502	Conroy, 2000	10963782	TGAAGGAGAAGGTGTCTGCGGCGGGA	AGGACGCTGCGGTGAGAGTG				Legnani, 1997 [Article not available] -> Frosst, 1995		PCR-RFLP			Legnani, 1997 not found in our PubMed search because Ala222Val mutation is referenced as Ala223Val.
4501	Shen, 2000	10973672	TGAAGGAGAAGGTGTCTGCGGGA	AGGACGGTGCGGTGAGAGTG				Frosst, 1995		PCR-RFLP
4500	Lucock, 2000	11001804									Review
4499	Brunelli, 2000	10957660	TGAAGGAGAAGGTGTCTGCGGG	AGGACGGTGCGGTGAGAGTG				Frosst, 1995		PCR-RFLP			An 'A' is lacking in 3'.
4498	Stern, 2000	10958818	TGAAGGAGAAGGTGTCTGCGGGA	AGGACGGTGCGGTGAGAGTG				Frosst, 1995		PCR-RFLP			Frosst, 1995 with minor modifications.
4497	Nielsen, 2000	11001654	TGAAGGAGAAGGTGTCTGCGGGA	AGGACGGTGCGGTGAGAGTG				Gaustadnes, 1999 -> Frosst, 1995		PCR-RFLP
4496	Spiridonova, 2000	11042814										Russian
4495	van der Put, 2000	10986435									Review
4494	Gallistl, 2000	10977031								PCR			[Sequence of the primers was not provided].
4493	Lee, 2000	11048629	TGAAGGAGAAGGTGTCTGCGGGA	AGGACGGTGCGGTGAGAGTG				Frosst, 1995		PCR-RFLP			Primers from Frosst, 1995
4492	Xue, 2000	11082782	GAAGCAGGGAGGGAGCTTTGAGGC	CCCATGTCGGTGCATTT	10	1	10	Xue, 2000		PCR-RFLP			PCR-RFLP (Taq I). Aspecific primer pair.
4491	Hobbs, 2000	10930360	TGAAGGAGAAGGTGTCTGCGGGA	AGGACGGTGCGGTGAGAGTG				James, 1999 -> Chen, 1996 -> Frosst, 1995		PCR-RFLP
4490	De Franchis, 2000	11057853	TGAAGGAGAAGGTGTCTGCGGGA	AGGACGGTGCGGTGAGAGTG				De Franchis, 1996 -> Frosst, 1995		PCR-RFLP
4489	Kawasaki, 2000	11057887	TGAAGGAGAAGGTGTCTGCGGGA	AGGACGGTGCGGTGAGAGTG				Fujimura, 2000 -> Frosst, 1995		PCR-RFLP
4488	Kelly, 2000	11057888									Comment
4487	Shpichinetsky, 2000	11015479	TGAAGGAGAAGGTGTCTGCGGGA	GGACGGTGCGGTGAGAGTG	11	1	11	Shpichinetsky, 2000		PCR-RFLP			Forward primer from Frosst, 1995.
4486	Fodinger, 2000	11004224	TGAAGGAGAAGGTGTCTGCGGGA	AGGACGGTGCGGTGAGAGTG				Frosst, 1995		PCR-RFLP
4485	Rassoul, 2000	11062308	TGAAGGAGAAGGTGTCTGCGGGA	AGGACGGTGCGGTGAGAGTG				Frosst, 1995		PCR-RFLP
4484	Ho, 2000	11025596	TGAAGGAGAAGGTGTCTGCGGGA	AGGACGGTGCGGTGAGAGTG				Frosst, 1995		PCR-RFLP
4483	Von Ahsen, 2000	11124338								Real-time PCR			The MTHFR reverse primer sequence was originally published by Frosst, 1995
4482	Torresan, 2000	11085290	TGAAGGAGAAGGTGTCTGCGGGA	AGGACGGTGCGGTGAGAGTG				Arruda, 1997 -> Frosst, 1995		PCR-RFLP
4481	Isolato, 2000	10958762	TGAAGGAGAAGGTGTCTGCGGGA	AGGACGGTGCGGTGAGAGTG				Donnelly, 1999 -> Frosst, 1995		PCR-RFLP
4480	Bourhy, 2000	11024273											[Primary Article not pertinent]. Leptospira interrogans metF gene.
4479	Kawashiri, 2000	11024398	TGAAGGAGAAGGTGTCTGCGGGA	AGGACGGTGCGGTGAGAGTG				Frosst, 1995		PCR-RFLP
4478	Genoud, 2000	11108898	TGAAGGAGAAGGTGTCTGCGGGA	AGGACGGTGCGGTGAGAGTG				Frosst, 1995		PCR-RFLP
4477	Bykowska, 2000	11434083										Polish
4476	Kauwell, 2000	11092508	TGAAGGAGAAGGTGTCTGCGGGA	AGGACGGTGCGGTGAGAGTG				Frosst, 1995		PCR-RFLP
4475	González Ordóñez, 2000	11342344	TGAAGGAGAAGGTGTCTGCGGGA	AGGACGGTGCGGTGAGAGTG				Frosst, 1995		PCR-RFLP			PCR-RFLP (Taq I).
4474	Soria, 2000	11064483	TGAAGGAGAAGGTGTCTGCGGGA	AGGACGGTGCGGTGAGAGTG				Frosst, 1995		PCR-RFLP			The 198 bp product was digested with Hinf I, yielding two fragments of 175 bp and 23 bp when the 667T allele was present.
4473	Wramsby, 2000	11056246	TGAAGGAGAAGGTGTCTGCGGGA	AGGACGGTGCGGTGAGAGTG				Arruda, 1997 -> Frosst, 1995		PCR-RFLP
4472	Northrup, 2000	11147289									Review
4471	Mogk, 2000	11140843	TGAAGGAGAAGGTGTCTGCGGGA	AGGACGGTGCGGTGAGAGTG				Frosst, 1995		PCR-RFLP
4470	Bravo-Osorio, 2000	11020476	TGAAGGAGAAGGTGTCTGCGGGA	TTAGCAATGGATCGAACCTAGGACTCAAGGACGGTGCGGTGAGAGTG	12	2	12	Bravo-Osorio, 2000		PCR-RFLP			Forward primer from Frosst, 1995. A second restriction site for Hinf I was included in the mutagenic primer at the 5' end, which increased the size of the original primer by 27 oligonucleotides.
4469	Chambers, 2000	11073851	TGAAGGAGAAGGTGTCTGCGGGA	AGGACGGTGCGGTGAGAGTG				Frosst, 1995		PCR-RFLP
4468	Kimura, 2000	11054348	TGAAGGAGAAGGTGTCTGCGGGA	AGGACGGTGCGGTGAGAGTG				Frosst, 1995		PCR-RFLP			Primers are declared to be derived from Frosst, 1995 but the primer sequences reported are aspecific: chr7:101,126,356-101,126,375 and chr7:101,126,468-101,126,487.
4467	Volcik, 2000	11074490	GAAGCAGGGAGCTTTGAGGCTGACCT	AAGGATGCCCATGTCGGTGCATGCCT			1	Ou, 1996		PCR-RFLP			PCR-RFLP (Taq I).
4466	von Depka, 2000	11071628								Hybridization
4465	Andrès, 2000	11244621										French
4464	De Marco, 2000	11102926											[Primary Article not pertinent].
4463	Seinost, 2000	11150582	TGAAGGAGAAGGTGTCTGCGGGA	AGGACGGTGCGGTGAGAGTG				Frosst, 1995		PCR-RFLP
4462	Vaccaro, 2000	11302003	TGAAGGAGAAGGTGTCTGCGGGA	AGGACGGTGCGGTGAGAGTG				Frosst, 1995		PCR-RFLP
4461	Weih, 2000	11139989										German
4460	Toydemir, 2000	11128675	TGAAGGAGAAGGTGTCTGCGGGA	AGGACGGTGCGGTGAGAGTG				Arruda, 1997 -> Frosst, 1995		PCR-RFLP
4459	Wierzbick, 2000	11155296	TGAAGGAGAAGGTGTCTGCGGGA	AGGACGGTGCGGTGAGAGTG				Frosst, 1995		PCR-RFLP
4458	Hasbargen, 2000	11098041	TTGAGGCTGACCTGAAGCACTTG	AGGACGGTGCGGTGAGAGTG	13	4	13	Hasbargen, 2000		PCR-RFLP			Schneider, 1998 not found in our PubMed search due to absence of the polymorphism name in the PubMed record. Reverse primer from Frosst, 1995.
4457	Nelen, 2000	11119750									Meta-Analysis
4456	Blom, 2000	11216902									Review
4455	Gershoni-Baruch, 2000	11094304	TGAAGGAGAAGGTGTCTGCGGGA	AGGACGGTGCGGTGAGAGTG				Frosst, 1995		PCR-RFLP
4454	Chango, 2000	11177206	TGAAGGAGAAGGTGTCTGCG	AGGACGGTGCGGTGAGAGTG				Frosst, 1995		PCR-RFLP			Primer are declared to be derived from Frosst, 1995 but the reported sequence resulted to be not identical.
4453	Kowa, 2000	11121176	TGAAGGAGAAGGTGTCTGCGGGA	AGGACGGTGCGGTGAGAGTG				Frosst, 1995		PCR-RFLP
4452	Elstein, 2000	11146461	TGAAGGAGAAGGTGTCTGCGGGA	AGGACGGTGCGGTGAGAGTG				Frosst, 1995		PCR-RFLP
4451	Dekou, 2001	11204591	TGAAGGAGAAGGTGTCTGCGGGA	AGGACGGTGCGGTGAGAGTG				Frosst, 1995		PCR-RFLP
4450	Delgado-Enciso, 2001	11464627										Spanish
4449	Pawlak, 2001	11468972										Polish
4448	Glueck, 2001	11152905	TGAAGGAGAAGGTGTCTGCGGGA	AGGACGGTGCGGTGAGAGTG				Kupferminc, 1999 -> Frosst, 1995		PCR-RFLP
4447	Raslova, 2001	11172470	TGAAGGAGAAGGTGTCTGCGGGA	AGGACGGTGCGGTGAGGAGGTG				Frosst, 1995		PCR-RFLP			Primer are declared to be derived from Frosst, 1995 but the reported sequence resulted to be not identical.
4446	Bertoni, 2001	11281343	TGAAGGAGAAGGTGTCTGCGGGA	AGGACGGTGCGGTGAGAGTG				Abbate, 1998 -> Frosst, 1995	9569181	PCR-RFLP
4445	Richter, 2001	11310576	TGAAGGAGAAGGTGTCTGCGGGA	AGGACGGTGCGGTGAGAGTG				Stegmann, 1999 -> Frosst, 1995		PCR-RFLP
4444	Ryan, 2001	12540022	TGAAGGAGAAGGTGTCTGCGGGA	AGGACGGTGCGGTGAGAGTG				Frosst, 1995		PCR-RFLP
4443	Kaiser, 2001	11096266	TGAAGGAGAAGGTGTCTGCGGGA	AGGACGGTGCGGTGAGAGTG				Sohda, 1997 -> Frosst, 1995		PCR-RFLP
4442	Hsu, 2001	11096270	TGAAGGAGAAGGTGTCTGCGGGA	AGGACGGTGCGGTGAGAGTG				Frosst, 1995		PCR-RFLP
4441	Salomon, 2001	11920232	TGAAGGAGAAGGTGTCTGCGGGA	AGGACGGTGCGGTGAGAGTG				Frosst, 1995		PCR-RFLP
4440	Ghosh, 2001	11136374	TGAAGGAGAAGGTGTCTGCGGGA	AGGACGGTGCGGTGAGAGTG				Frosst, 1995		PCR-RFLP
4439	Perales Dávila, 2001	11268732										Spanish
4438	Korn-Lubetzki, 2001	11306861	TGAAGGAGAAGGTGTCTGCGGGA	AGGACGGTGCGGTGAGAGTG				Frosst, 1995		PCR-RFLP
4437	Guillén, 2001	11680544	TGAAGGAGAAGGTGTCTGCGGGA	AGGACGGTGCGGTGAGAGTG				Arruda, 1997 -> Frosst, 1995		PCR-RFLP
4436	Pintó, 2001	11168435	TGAAGGAGAAGGTGTCTGCGGGA	AGGACGGTGCGGTGAGAGTG				Frosst, 1995		PCR-RFLP
4435	Ray, 2001	11806787	TGAAGGAGAAGGTGTCTGCGGGA	AGGACGGTGCGGTGAGAGTG				Frosst, 1995		PCR-RFLP
4434	Cahill, 2001	11133719								Heteroduplex
4433	Kawakami, 2001	11299748	TGAAGGAGAAGGTGTCTGCGGGA	AGGACGGTGCGGTGAGAGTG				Frosst, 1995		PCR-RFLP
4432	Schwahn, 2001	12083967									Review
4431	Ruiz-Argüelles, 2001	11426488	TGAAGGAGAAGGTGTCTGCGGGA	AGGACGGTGCGGTGAGAGTG				Kluijtmans, 1996 -> Frosst, 1995		PCR-RFLP
4430	Nakai, 2001	14728017									Review
4429	Tröndle, 2001	11774777	TGAAGGAGAAGGTGTCTGCGGGA	AGGACGGTGCGGTGAGAGTG				Frosst, 1995		PCR-RFLP
4428	Brattström, 2001	11160979									Comment
4427	Kuhn, 2001	11271164									Comment
4426	Cossu, 2001	11267235	TGAAGGAGAAGGTGTCTGCGGGA	AGGACGGTGCGGTGAGAGTG				Frosst, 1995		PCR-RFLP
4425	Glueck, 2001b	11246543	TGAAGGAGAAGGTGTCTGCGGGA	AGGACGGTGCGGTGAGAGTG				Balasa, 1999 -> Frosst, 1995		PCR-RFLP
4424	Fowler, 2001	11169015									Review
4423	Födinger, 2001	11169018									Review
4422	Hagen, 2001	11169021	TGAAGGAGAAGGTGTCTGCGGGA	AGGACGGTGCGGTGAGAGTG				Frosst, 1995		PCR-RFLP
4421	Thurmon, 2001	11261364											[Primary Article full-text not available].
4420	Cahill, 2001	11372537	TGAAGGAGAAGGTGTCTGCGGGA	AGGACGGTGCGGTGAGAGTG				Gallagher, 1996 -> Frosst, 1995		PCR-RFLP
4419	Kluijtmans, 2001	11161947									Meta-analysis
4418	Diekman, 2001	11207634	TGAAGGAGAAGGTGTCTGCGGGA	AGGACGGTGCGGTGAGAGTG				Frosst, 1995		PCR-RFLP
4417	Pallaud, 2001	11341749	TGAAGGAGAAGGTGTCTGCGGGA	AGGACGGTGCGGTGAGAGTG				Frosst, 1995		PCR-RFLP
4416	Endler, 2001	11159784								Allele-specific PCR
4415	Lachmeijer, 2001	11228493	TGAAGGAGAAGGTGTCTGCGGGA	AGGACGGTGCGGTGAGAGTG				Frosst, 1995		PCR-RFLP
4414	Martinelli, 2001	11170082	TGAAGGAGAAGGTGTCTGCGGGA	AGGACGGTGCGGTGAGAGTG				Frosst, 1995		PCR-RFLP
4413	Johnson, 2001	11170083	TGAAGGAGAAGGTGTCTGCGGGA	AGGACGGTGCGGTGAGAGTG				Frosst, 1995		PCR-RFLP
4412	Meisel, 2001	11257266	TGAAGGAGAAGGTGTCTGCGGGA	AGGACGGTGCGGTGAGAGTG				Frosst, 1995		PCR-RFLP
4411	Dekou, 2001	11257267	TGAAGGAGAAGGTGTCTGCGGGA	AGGACGGTGCGGTGAGAGTG				Frosst, 1995		PCR-RFLP
4410	Gallai, 2001	11239192	TGAAGGAGAAGGTGTCTGCGGGA	AGGACGGTGCGGTCAGAGTG				Frosst, 1995		PCR-RFLP			Primers are declared to be derived from Frosst, 1995 with a difformity (G->C) at 3′ of reverse primer.
4409	Lim, 2001	11287760	TGAAGGAGAAGGTGTCTGCGGGA	AGGACGGTGCGGTGAGAGTG				Frosst, 1995		PCR-RFLP
4408	Kim, 2001	11259808											Kang, 1991 PMID 1998339; Kang, 1993 PMID 8403293 [Cited Article not pertinent - Cited Articles before 1995].
4407	Chen, 2001	11181567											[Primary Article not pertinent]. Mouse model.
4406	Ambrosch, 2001	11318838	TGAAGGAGAAGGTGTCTGCGGGA	AGGACGGTGCGGTGAGAGTG				Kluijtmans, 1996 -> Frosst, 1995		PCR-RFLP
4405	Thögersen, 2001	11281306	TGAAGGAGAAGGTGTCTGCGGGA	AGGACGGTGCGGTGAGAGTG				Frosst, 1995		PCR-RFLP
4404	Belkovets, 2001	11360806	TGAAGGAGAAGGTGTCTGCGGGA	AGGACGGTGCGGTGAGAGTG				Frosst, 1995		PCR-RFLP			Primers from Frosst, 1995.
4403	Crockett, 2001	11180941								Real-time PCR
4402	Marcucci, 2001	11330536	TGAAGGAGAAGGTGTCTGCGGGA	AGGACGGTGCGGTGAGAGTG				Abbate, 1998 -> Frosst, 1995		PCR-RFLP
4401	Wiemels, 2001	11274424	CCTTGAACAGGTGGAGGCC	CAAAGAAAAGCTGCGTGATGAT	14	11	14	Wiemels, 2001		PCR-RFLP
4400	Hu, 2001	11295130										Chinese
4399	Ueland, 2001	11282420									Review
4398	Cortese, 2001	11683544									Review
4397	Hong, 2001	11292330	TGAAGGAGAAGGTGTCTGCGGGA	AGGACGGTGCGGTGAGAGTG				Frosst, 1995		PCR-RFLP
4396	Caudill, 2001	11349935	TGAAGGAGAAGGTGTCTGCGGGA	AGGACGGTGCGGTGAGAGTG				Frosst, 1995		PCR-RFLP
4395	Martinelli, 2001	11325651	TGAAGGAGAAGGTGTCTGCGGGA	AGGACGGTGCGGTGAGAGTG				Grandone, 1997 -> Frosst, 1995		PCR-RFLP
4394	van der Put, 2001	11368417									Review
4393	Eskes, 2001	11301173									Review
4392	Raijmakers, 2001	11301178									Review
4391	Prengler, 2001	11307798	TGAAGGAGAAGGTGTCTGCGGGA	AGGACGGTGCGGTGAGAGTG				Arruda, 1997 -> Frosst, 1995	9184384	PCR-RFLP
4390	De Vecchi, 2001	11334318	TGAAGGAGAAGGTGTCTGCGGGA	AGGACGGTGCGGTGAGAGTG				Frosst, 1995		PCR-RFLP
4389	Hanson, 2001	11274015	TGAAGGAGAAGGTGTCTGCGGGA	AGGACGGTGCGGTGAGAGTG				Frosst, 1995		PCR-RFLP
4388	Smit, 2001	11274026								Hybridization			Molecular beacons.
4387	Gulec, 2001	11303694	TGAAGGAGAAGGTGTCTGCGGGA	AGGACGGTGCGGTGAGAGTG				Frosst, 1995		PCR-RFLP
4386	Ghosh, 2001	11292195	TGAAGGAGAAGGTGTCTGCGGGA	AGGACGGTGCGGTGAGAGTG				Frosst, 1995		PCR-RFLP
4385	Shen, 2001	11319182	TGAAGGAGAAGGTGTCTGCGGGA	AGGACGGTGCGGTGAGAGTG				Weisberg, 1998 -> Frosst, 1995		PCR-RFLP
4384	Wenstrom, 2001	11303187	TGAAGGAGAAGGTGTCTGCGGGA	AGGACGGTGCGGTGAGAGTG				Frosst, 1995		PCR-RFLP
4383	Hauser, 2001	11273876								Not declared
4382	Ravera, 2001	11336184	TGAAGGAGAAGGTGTCTGCGGGA	AGGACGGTGCGGTGAGAGTG				Frosst, 1995		PCR-RFLP
4381	Adekile, 2001	11279637	TGAAGGAGAAGGTGTCTGCGGGA	AGGACGGTGCGGTGAGAGTG				Frosst, 1995		PCR-RFLP
4380	Roest, 2001	11282795								Hybridization
4379	Bezold, 2001	11302150	TGAAGGAGAAGGTGTCTGCGGGA	AGGACGGTGCGGTGAGAGTG				Frosst, 1995		PCR-RFLP
4378	Akar, 2001	11323021	TGAAGGAGAAGGTGTCTGCGGGA	AGGACGGTGCGGTGAGAGTG				Frosst, 1995		PCR-RFLP
4377	Song, 2001	11309278	TGAAGGAGAAGGTGTCTGCGGGA	AGGACGGTGCGGTGAGAGTG				Skibola, 1999 -> Frosst, 1995		PCR-RFLP
4376	Shashi, 2001	11337744								Not declared			Case report.
4375	Kosokabe, 2001	11319193	TGAAGGAGAAGGTGTCTGCGGGA	AGGACGGTGCGGTGAGAGTG				Frosst, 1995		PCR-RFLP
4374	Alfirevic, 2001	11339929	TGAAGGAGAAGGTGTCTGCGGGA	AGGACGGTGCGGTGAGAGTG				Frosst, 1995		PCR-RFLP
4373	Durand, 2001	11351038									Review
4372	Kutlar, 2001	11480782	TGAAGGAGAAGGTGTCTGCGGGA	AGGACGGTGCGGTGAGAGTG				Frosst, 1995		PCR-RFLP
4371	Pallaud, 2001	11359462								Hybridization			Multiplex Assay. Array of immobilized, sequence-specific oligonucleotide probes.
4370	Kim, 2001	11349190	TGAAGGAGAAGGTGTCTGCGGGA	AGGACGGTGCGGTGAGAGTG				Trembath, 1999 -> Ou, 1996; van der Put, 1995 -> Frosst, 1995		PCR-RFLP			Trembath, 1999 not found in our PubMed search because C677T is not referenced to (only "Ala-->Val" is mentioned).
4369	Guedon, 2001	11374681	TGAAGGAGAAGGTGTCTGCGGGA	AGGACGGTGCGGTGAGAGTG				Frosst, 1995		PCR-RFLP
4368	Matsuo, 2001	11342450	TGAAGGAGAAGGTGTCTGCGGGA	AGGACGGTGCGGTGAGAGTG				Frosst, 1995		PCR-RFLP
4367	Wang, 2001	11402451										Chinese
4366	Hsu, 2001	11395124	TGAAGGAGAAGGTGTCTGCGGGA	AGGACGGTGCGGTGAGAGTG				Frosst, 1995		PCR-RFLP
4365	Kimura, 2001	11406421	TGAAGGAGAAGGTGTCTGCGGGA	AGGACGGTGCGGTGAGAGTG				Kimura, 2000 -> Frosst, 1995		PCR-RFLP
4364	Ramaekers, 2001	11386854								Not declared
4363	Benes, 2001	11386855	TGAAGGAGAAGGTGTCTGCGGGA	AGGACGGTGCGGTGAGAGTG				Frosst, 1995		PCR-RFLP
4362	Dierkes, 2001	11398138	TGAAGGAGAAGGTGTCTGCGGGA	AGGACGGTGCGGTGAGAGTG				Kluijtmans, 1996 -> Frosst, 1995		PCR-RFLP
4361	Baxi, 2001	11441689								Not declared			Case report.
4360	Wiltshire, 2001	11391334	TGAAGGAGAAGGTGTCTGCGGGA	AGGACGGTGCGGTGAGAGTG				Frosst, 1995		PCR-RFLP
4359	Sillis, 2001	11561833								Not declared
4358	Linfert, 2001	11385320	TGAAGGAGAAGGTGTCTGCGGGA	AGGACGGTGCGGTGAGAGTG				Frosst, 1995		PCR-RFLP
4357	Sprouse, 2001	11460012	TGAAGGAGAAGGTGTCTGCGGGA	AGGACGGTGCGGTCAGAGTG				Frosst, 1995		PCR-RFLP
4356	Weisberg, 2001	11395038											[Primary Article not pertinent].
4355	Szczeklik, 2001	11343335	TGAAGGAGAAGGTGTCTGCGGGA	AGGACGGTGCGGTGAGAGTG				Frosst, 1995		PCR-RFLP
4354	Vulapalli, 2001	11377358	TGAAGGAGAAGGTGTCTGCGGGA	AGGACGGTGCGGTGAGAGTGG				Frosst, 1995		PCR-RFLP			Primers from Frosst, 1995. Reverse with an additional G base at 3' end.
4353	Czeizel, 2001	11433922										Hungarian
4352	Wu, 2001	11397354									Meta-analysis
4351	Song, 2001	11460881	TGAAGGAGAAGGTGTCTGCGGGA	AGGACGGTGCGGTGAGAGTG				Morita, 1999 -> Morita, 1997 -> Frosst, 1995		PCR-RFLP			Morita, 1999 not found in our PubMed search due to absence of the polymorphism name in the PubMed record.
4350	Nowak-Göttl, 2001	11487037									Review
4349	Balci, 2001	11494291	TGAAGGAGAAGGTGTCTGCGGGA	AGGACGGTGCGGTGAGAGTG				Frosst, 1995		PCR-RFLP			Case report.
4348	Dzida, 2001	11928564										Polish
4347	Crott, 2001	11420399	TGAAGGAGAAGGTGTCTGCGGGA	AGGACGGTGCGGTGAGAGTG				Frosst, 1995		PCR-RFLP
4346	Forastiero, 2001	11454529	TGAAGGAGAAGGTGTCTGCGGGA	AGGACGGTGCGGTGAGAGTG				Frosst, 1995		PCR-RFLP
4345	Crott, 2001	11408344	TGAAGGAGAAGGTGTCTGCGGGA	AGGACGGTGCGGTGAGAGTG				Frosst, 1995		PCR-RFLP
4344	Wager, 2001	11423453	TGAAGGAGAAGGTGTCTGCGGGA	AGGACGGTGCGGTGAGAGTG				Frosst, 1995		PCR-RFLP
4343	Elhasir, 2001	11505079	TGAAGGAGAAGGTGTCTGCGGGA	AGGACGGTGCGGTGAGAGTG				Brenner, 1999 -> De Franchis, 1996 -> Frosst, 1995		PCR-RFLP
4342	Ulrich, 2001	11418485	TGAAGGAGAAGGTGTCTGCGGGA	AGGACGGTGCGGTGAGAGTG				Ulrich, 1999 -> Frosst, 1995		PCR-RFLP
4341	Passaro, 2001	11427218	TGAAGGAGAAGGTGTCTGCGGGA	AGGACGGTGCGGTGAGAGTG				Frosst, 1995		PCR-RFLP
4340	Martínez de Villarreal, 2001	11440783	TGAAGGAGAAGGTGTCTGCGGGA	AGGACGGTGCGGTGAGAGTG				Frosst, 1995		PCR-RFLP
4339	Szabo, 2001	11420199	TGAAGGAGAAGGTGTCTGCGGGA	AGGACGGTGCGGTGAGAGTG				Frosst, 1995		PCR-RFLP
4338	Livingston, 2001	11483920	TGAAGGAGAAGGTGTCTGCGGGA	AGGACGGTGCGGTGAGAGTG				Frosst, 1995		PCR-RFLP
4337	Buccianti, 2001	11509801								Allele-specific PCR			PCR and fluorescence detection.
4336	Ulvik, 2001	11424140								Allele-specific PCR			MS-PCR, capillary electrophoresis and detected by laser-induced fluorescence.
4335	Fodinger, 2001	11431185	TGAAGGAGAAGGTGTCTGCGGGA	AGGACGGTGCGGTGAGAGTG				Frosst, 1995		PCR-RFLP
4334	Horváth, 2001	11481907										Hungarian
4333	Dilley, 2001	11457468	TGAAGGAGAAGGTGTCTGCGGGA	AGGACGGTGCGGTGAGAGTG				Frosst, 1995		PCR-RFLP
4332	Wang, 2001	11484165										Chinese
4331	Sun, 2001	11718053										Chinese
4330	Lucock, 2001	11509014	TGAAGGAGAAGGTGTCTGCGGGA	AGGACGGTGCGGTGAGAGTG				Frosst, 1995		PCR-RFLP
4329	Johnson, 2001	11479844								Allele-specific PCR			[Sequence of the primers was not provided].
4328	Mudd, 2001	11596649	TGAAGGAGAAGGTGTCTGCGGGA	AGGACGGTGCGGTGAGAGTG				Frosst, 1995		PCR-RFLP
4327	Salomon, 2001	11767028	TGAAGGAGAAGGTGTCTGCGGGA	AGGACGGTGCGGTGAGAGTG				Frosst, 1995		PCR-RFLP
4326	Gebhardt, 2001	11451544	TGAAGGAGAAGGTGTCTGCGGGA	AGGACGGTGCGGTGAGAGTG				Frosst, 1995		PCR-RFLP
4325	Geisel, 2001	11592436	TGAAGGAGAAGGTGTCTGCGGGA	AGGACGGTGCGGTGAGAGTG				Frosst, 1995		PCR-RFLP
4324	den Heijer, 2001	11592438									Review
4323	Anwar, 2001	11592445	TGAAGGAGAAGGTGTCTGCGGGA	AGGACGGTGCGGTGAGAGTG				van der Put, 1998 -> Frosst, 1995		PCR-RFLP
4322	Nelen, 2001	11592447									Review
4321	Junker, 2001	11470464	TGAAGGAGAAGGTGTCTGCGGGA	AGGACGGTGCGGTGAGAGTG				Frosst, 1995		PCR-RFLP
4320	Pallaud, 2001	11575217										French
4319	Pihusch, 2001	11506076								PCR-RFLP			[Sequence of the primers was not provided].
4318	Hassold, 2001	11443546	TGAAGGAGAAGGTGTCTGCGGGA	AGGACGGTGCGGTGAGAGTG				Hobbs, 2000 -> James, 1999 -> Chen, 1996 -> Frosst, 1995		PCR-RFLP
4317	Refsum, 2001	11470726	TGAAGGAGAAGGTGTCTGCGGGA	AGGACGGTGCGGTGAGAGTG				Ulvik, 1997 -> Frosst, 1995		PCR-RFLP
4316	Payne, 2001	11562338								Allele-specific PCR			"Invader Assay".
4315	Dai, 2001	11758232										Chinese
4314	Marcucci, 2001	11583306								PCR-RFLP			[Sequence of the primers was not provided].
4313	Wrone, 2001	11532106	TGAAGGAGAAGGTGTCTGCGGGA	AGGACGGTGCGGTGAGAGTG				Frosst, 1995		PCR-RFLP
4312	Lievers, 2001	11692165	TGAAGGAGAAGGTGTCTGCGGGA	AGGACGGTGCGGTGAGAGTG				Frosst, 1995		PCR-RFLP			Primers declared ATGTGGGGGGAGGAGCTGAC CCCTCTTCCCATTCAACCCTCTG are for another mutation.
4311	Ryan, 2001	11528369									Review
4310	Koutroubakis, 2001	11522740								Hybridization			StripAssays® (Vienna Lab), based on reverse-hybridization of biotinylated PCR products.
4309	Papa, 2001	11569694	TGAAGGAGAAGGTGTCTGCGGGA	AGGACGGTGCGGTGAGAGTG				Frosst, 1995		PCR-RFLP
4308	Lauszus, 2001	11531629	TGAAGGAGAAGGTGTCTGCGGGA	AGGACGGTGCGGTGAGAGTG				Frosst, 1995		PCR-RFLP
4307	Shen, 2001	11494235	TGAAGGAGAAGGTGTCTGCGGGA	AGGACGGTGCGGTGAGAGTG				Skibola, 1999; Weisberg, 1998 -> Frosst, 1995		PCR-RFLP
4306	Silaste, 2001	11584084	TGAAGGAGAAGGTGTCTGCGGGA	AGGACGGTGCGGTGAGAGTG				Frosst, 1995		PCR-RFLP
4305	Hessner, 2001	11568114								Allele-specific PCR			Hessner, 1999.
4304	Lupaciuk, 2001	11697722	TGAAGGAGAAGGTGTCTGCGGGA	AGGACGGTGCGGTGAGAGTG				Frosst, 1995		PCR-RFLP
4303	Crott, 2001	11588136	TGAAGGAGAAGGTGTCTGCGGGA	AGGACGGTGCGGTGAGAGTG				Frosst, 1995		PCR-RFLP
4302	Elishkewich, 2001	11685042								Not declared			Case report.
4301	Al-Gazali, 2001	11568918	TGAAGGAGAAGGTGTCTGCGGGA	AGGACGGTGCGGTGAGAGTG				Chen, 1996 -> Frosst, 1995		PCR-RFLP
4300	de la Vega, 2001	11747974	TGAAGGAGAAGGTGTCTGCGGGA	AGGACGGTGCGGTGAGAGTG				Frosst, 1995		PCR-RFLP
4299	Stevenson, 2001	11600611											[Primary Article full-text not available].
4298	Zhang, 2001	11672761	TGAAGGAGAAGGTGTCTGCGGGA	AGGACGGTGCGGTGAGAGTG				Frosst, 1995		PCR-RFLP
4297	Hickie, 2001	11722155	TGAAGGAGAAGGTGTCTGCGGGA	AGGACGGTGCGGTGAGAGTG				Wilcken, 1996 -> Frosst, 1995		PCR-RFLP
4296	Bottiglieri, 2001	11589919	TGAAGGAGAAGGTGTCTGCGGGA	AGGACGGTGCGGTCAGAGTG				Frosst, 1995		PCR-RFLP
4295	Peng, 2001	11605019											[Primary Article full-text not available].
4294	Postiglione, 2001	11721146	TGAAGGAGAAGGTGTCTGCGGGA	AGGACGGTGCGGTGAGAGTG				De Franchis, 1996 -> Frosst, 1995		PCR-RFLP
4293	Boyd, 2001	11673296	TGAAGGAGAAGGTGTCTGCGGGA	AGGACGGTGCGGTGAGAGTG				Frosst, 1995		PCR-RFLP			Primers from Frosst, 1995.
4292	van Ede, 2001	11710708	TGAAGGAGAAGGTGTCTGCGGGA	AGGACGGTGCGGTGAGAGTG				Frosst, 1995		PCR-RFLP
4291	Feix, 2001	11684547	TGAAGGAGAAGGTGTCTGCGGGA	AGGACGGTGCGGTGAGAGTG				Frosst, 1995		PCR-RFLP
4290	Volcik, 2001	11590551								Not declared
4289	Szolnoki, 2001	11696022								Heteroduplex			Clark, 1998PMID 9799766.
4288	Brunelli, 2001	11711225	TGAAGGAGAAGGTGTCTGCGGG	AGGACGGTGCGGTGAGAGTG				Frosst, 1995		PCR-RFLP
4287	Varela, 2001	11738073	TGAAGGAGAAGGTGTCTGCGGGA	AGGACGGTGCGGTGAGAGTG				Frosst, 1995		PCR-RFLP
4286	Streifler, 2001	11739968	TGAAGGAGAAGGTGTCTGCGGGA	AGGACGGTGCGGTGAGAGTG				Frosst, 1995		PCR-RFLP
4285	Wu, 2001	11870335	TGAAGGAGAAGGTGTCTGCGGGA	AGGACGGTGCGGTGAGAGTG				Frosst, 1995		PCR-RFLP
4284	Murakami, 2001	11794822	TGAAGGAGAAGGTGTCTGCGGGA	AGGACGGTGCGGTGAGAGTG				Frosst, 1995		PCR-RFLP
4283	Tonetti, 2001	11916316								Sequencing
4282	Potena, 2001	11744407	TTTGAGGCTGACCTGAAGCACTTGAAGGAG	GAGTGGTAGCCCTGGATGGGAAAGATCCCG			4	Schneider, 1998 -> Rees, 1997		PCR-RFLP			Schneider, 1998 not found in our PubMed search due to absence of the polymorphism name in the PubMed record.
4281	Pullin, 2001	11738277								Heteroduplex			Selhub, 1993 No primer.
4280	De Marco, 2001	11813127											[Primary Article not pertinent].
4279	Olivieri, 2001	11918280	TGAAGGAGAAGGTGTCTGCGGGA	AGGACGGTGCGGTGAGAGTG				Frosst, 1995		PCR-RFLP
4278	Goodman, 2001	11751445	TGAAGGAGAAGGTGTCTGCGGGA	AGGACGGTGCGGTGAGAGTG				Frosst, 1995		PCR-RFLP
4277	Franco, 2001	11736945	TGAAGGAGAAGGTGTCTGCGGGA	AGGACGGTGCGGTGAGAGTG				Frosst, 1995		PCR-RFLP
4276	Cappucci, 2001	11734666	TGAAGGAGAAGGTGTCTGCGGGA	AGGACGGTGCGGTGAGAGTG				Margaglione, 1999 -> Frosst, 1995		PCR-RFLP
4275	Ames, 2001	11734671	TGAAGGAGAAGGTGTCTGCGGGA	AGGACGGTGCGGTGAGAGTG				Kluijtmans, 1996 -> Frosst, 1995		PCR-RFLP
4274	Arnaldi, 2001	11755949	TGAAGGAGAAGGTGTCTGCGGGA	AGGACGGTGCGGTGAGAGTG				Torresan, 2000 -> Arruda, 1997 -> Frosst, 1995		PCR-RFLP
4273	Yamada, 2001	11742092											[Primary Article not pertinent]. Biochemical characterization of recombinant human MTHFR in baculovirus expression system. No genotypization.
4272	Reshetniak, 2002	12087901										Russian
4271	Madonna, 2002	11779888	TGAAGGAGAAGGTGTCTGCGGGA	AGGACGGTGCGGTGAGAGTG				De Franchis, 1996 -> Frosst, 1995		PCR-RFLP
4270	Bjerregaard, 2002	11843038	TGAAGGAGAAGGTGTCTGCGGGA	AGGACGGTGCGGTGAGAGTG				Nielsen, 2000 -> Gaustadnes, 1999 -> Frosst, 1995		PCR-RFLP
4269	Trimarchi, 2002	12038037	TGAAGGAGAAGGTGTCTGCGGGA	AGGACGGTGCGGTGAGAGTG				Frosst, 1995		PCR-RFLP
4268	Hozyasz, 2002	12177513										Polish
4267	De Marco, 2002	12111380								Not declared
4266	García-Fragoso, 2002	11913566	TGAAGGAGAAGGTGTCTGCGGGA	AGGACGGTGCGGTGAGAGTG				Frosst, 1995		PCR-RFLP
4265	Mynett-Johnson, 2002	11993593	TGAAGGAGAAGGTGTCTGCGGGA	AGGACGGTGCGGTGAGAGTG				Frosst, 1995		PCR-RFLP
4264	Vasisht, 2002	23105344	TGAAGGAGAAGGTGTCTGCGGGA	AGGACGGTGCGGTGAGAGTG				Frosst, 1995		PCR-RFLP			Primers from Frosst, 1995.
4263	Zalavras, 2002	11801474	TGAAGGAGAAGGTGTCTGCGGGA	AGGACGGTGCGGTGAGAGTG				Frosst, 1995		PCR-RFLP
4262	Pathare, 2002	12803132	TGAAGGAGAAGGTGTCTGCGGGA	AGGACGGTGCGGTGAGAGTG				Romana, 2002 -> Frosst, 1995		PCR-RFLP			Romana, 2002 not found in our PubMed search due to absence of the polymorphism name in the PubMed record.
4261	D'Elia, 2002	11961379	AGGGAGCTTTGAGGCTGACCTGAA	ACGATGGGGCAAGTGATGCCCATG			5	Goyette, 1994		PCR-RFLP			Goyette, 1994 not found in our PubMed search due to absence of the polymorphism name in the PubMed record.
4260	Scaglione, 2002	11851723	TGAAGGAGAAGGTGTCTGCGGGA	AGGACGGTGCGGTGAGAGTG				Frosst, 1995		PCR-RFLP
4259	Pullin, 2002	11749660								Heteroduplex			Clark, 1998PMID 9799766.
4258	Matthews, 2002	11933257									Review
4257	Campbell, 2002	12473175	TGAAGGAGAAGGTGTCTGCGGGA	AGGACGGTGCGGTGAGAGTG				Frosst, 1995		PCR-RFLP
4256	Matsuo, 2002	12716294	TGAAGGAGAAGGTGTCTGCGGGA	AGGACGGTGCGGTGAGAGTG				Frosst, 1995		PCR-RFLP			Primers from Frosst, 1995.
4255	Hamajima, 2002	12718576									Meta-analysis
4254	Butler, 2002	11788482											Butler, 2000 [Cited Article not pertinent].
4253	Espinosa, 2002	11812405	TGAAGGAGAAGGTGTCTGCGGGA	AGGACGGTGCGGTGAGAGTG				Frosst, 1995	7647779	PCR-RFLP
4252	Aronis, 2002	12477269								Hybridization
4251	Raife, 2002	11781222								Allele-specific PCR
4250	O'Leary , 2002	11807890	TGAAGGAGAAGGTGTCTGCGGGA	AGGACGGTGCGGTGAGAGTG				Frosst, 1995		PCR-RFLP
4249	Rady, 2002	11807892	TGAAGGAGAAGGTGTCTGCGGGA	AGGACGGTGCGGTGAGAGTG				Frosst, 1995		PCR-RFLP
4248	Huang, 2002	11953142										Chinese
4247	Ashfield-Watt, 2002	12001978								Heteroduplex			Clark, 1998PMID 9799766.
4246	Lockwood, 2002	11814516									Review
4245	Jacques, 2002	11823591	TGAAGGAGAAGGTGTCTGCGGGA	AGGACGGTGCGGTGAGAGTG				Frosst, 1995		PCR-RFLP
4244	Sarig, 2002	11821094	TGAAGGAGAAGGTGTCTGCGGGA	AGGACGGTGCGGTGAGAGTG				De Franchis, 1996 -> Frosst, 1995		PCR-RFLP
4243	Zetterberg, 2002	11938441								Sequencing
4242	Queffeulou, 2002	11863127								Not declared			Case report.
4241	Mukherjee, 2002	11940092	TGAAGGAGAAGGTGTCTGCGGGA	AGGACGGTGCGGTGAGAGTG				Frosst, 1995		PCR-RFLP
4240	Murphy, 2002	11805025	TGAAGGAGAAGGTGTCTGCGGGA	AGGACGGTGCGGTGAGAGTG				Frosst, 1995		PCR-RFLP
4239	Alfirevic, 2002	11803092									Meta-analysis
4238	Zhang, 2002	12015064										Chinese
4237	Pezzini, 2002	11872884	TGAAGGAGAAGGTGTCTGCGGGA	AGGACGGTGCGGTGAGAGTG				Frosst, 1995		PCR-RFLP
4236	Ray, 2002	12214149									Meta-analysis
4235	García-García, 2002	12013675	TGAAGGAGAAGGTGTCTGCGGGA	AGGACGGTGCGGTGAGAGTG				Frosst, 1995		PCR-RFLP
4234	Billion, 2002	11865092	TGAAGGAGAAGGTGTCTGCGGGA	AGGACGGTGCGGTGAGAGTG				Frosst, 1995		PCR-RFLP
4233	Grow, 2002	11896528								Not declared			Case report.
4232	Lwin, 2002	12033523	CAAAGGCCACCCCGAAGC	AGGACGGTGCGGTGAGAGTG			3	Schmitz, 1996		PCR-RFLP			Reverse primer from Frosst, 1995.
4231	Dulitzky, 2002	11872195	TGAAGGAGAAGGTGTCTGCGGGA	AGGACGGTGCGGTGAGAGTG				Frosst, 1995	7647779	PCR-RFLP
4230	Innocenti, 2002	11916544									Review
4229	Molloy, 2002	11904614	TGAAGGAGAAGGTGTCTGCGGGA	AGGACGGTGCGGTGAGAGTG				Frosst, 1995	7647779	PCR-RFLP
4228	Rosenberg, 2002	11781870	TGAAGGAGAAGGTGTCTGCGGGA	AGGACGGTGCGGTGAGAGTG				Frosst, 1995		PCR-RFLP
4227	Quere, 2002	11888585	TGAAGGAGAAGGTGTCTGCGGGA	AGGACGGTGCGGTGAGAGTG				Quere, 1998 -> Faure-Delanef, 1997 -> Frosst, 1995		PCR-RFLP
4226	Lu, 2002	12165282	TGAAGGAGAAGGTGTCTGCGGGA	AGGACGGTGCGGTGAGAGTG				Frosst, 1995		PCR-RFLP
4225	Urano, 2002	11927833	TGAAGGAGAAGGTGTCTGCGGGA	AGGACGGTGCGGTGAGAGTG				Frosst, 1995		PCR-RFLP
4224	Unfried, 2002	12039122	TGAAGGAGAAGGTGTCTGCGGGA	AGGACGGTGCGGTGAGAGTG				Frosst, 1995		PCR-RFLP
4223	Weinstein, 2002	11925474	TTTGAGGCTGACCTGAAGCACTTGAAGGAG	GAGTGGTAGCCCTGGATGGGAAAGATCCCG			4	Schneider, 1998 -> Rees, 1997		PCR-RFLP			Schneider, 1998 not found in our PubMed search due to absence of the polymorphism name in the PubMed record.
4222	Weger, 2002	11981642	TGAAGGAGAAGGTGTCTGCGGGA	AGGACGGTGCGGTGAGAGTG				Frosst, 1995		PCR-RFLP
4221	Finnell, 2002	12180076									Review
4220	Cunha, 2002	11880124	GAAGCAGGGAGCTTTGAGGCTGACCT	AAGGATGCCCATGTCGGTGCATGCCT			1	Volcik, 2000 -> Ou, 1996		PCR-RFLP			PCR-RFLP (Taq I).
4219	Le Marchand, 2002	12020105	TGAAGGAGAAGGTGTCTGCGGGA	AGGACGGTGCGGTGAGAGTG				Frosst, 1995		PCR-RFLP
4218	Morelli, 2002	11943942								Not declared			No references, no primers.
4217	Ames, 2002	11916749									Review
4216	Blankenberg, 2002	11935469										German
4215	Hainaut, 2002	12182910	TGAAGGAGAAGGTGTCTGCGGGA	AGGACGGTGCGGT(GAGTCT)GGG	15	4	15	Hainaut, 2002		PCR-RFLP			Reverse primer modified from Frosst, 1995 with TC introducing a Hinf I restriction site in mutated/WT; GG increases the stability of primer binding.
4214	Mager, 2002	11950428	TGAAGGAGAAGGTGTCTGCGGGA	AGGACGGTGCGGTGAGAGTG				Frosst, 1995		PCR-RFLP
4213	Friso, 2002	11929966	TGAAGGAGAAGGTGTCTGCGGGA	AGGACGGTGCGGTGAGAGTG				Frosst, 1995		PCR-RFLP
4212	Morrison, 2002	12038776									Review
4211	Buccianti, 2002	11981074								Allele-specific PCR
4210	Grunert, 2002	12143122										German
4209	Johanning, 2002	12011159	TGAAGGAGAAGGTGTCTGCGGGA	AGGACGGTGCGGTGAGAGTG				Frosst, 1995		PCR-RFLP			Letter.
4208	Nair, 2002	12186157	TGAAGGAGAAGGTGTCT-CGGGA	A-GACGGTGCGGTGCGAGTGG				Frosst, 1995		PCR-RFLP
4207	De Franchis, 2002	12180146	TGAAGGAGAAGGTGTCTGCGGGA	AGGACGGTGCGGTGAGAGTG				Frosst, 1995	7647779	PCR-RFLP
4206	Friso, 2002	12049191	TGAAGGAGAAGGTGTCTGCGGGA	AGGACGGTGCGGTGAGAGTG				Frosst, 1995		PCR-RFLP
4205	Hira, 2002	12066950								PCR-RFLP			[Sequence of the primers was not provided].
4204	Rothenbacher, 2002	11947914	TGAAGGAGAAGGTGTCTGCGGGA	AGGACGGTGCGGTGAGAGTG				Skibola, 1999 -> Frosst, 1995	10536004 -> 7647779	PCR-RFLP
4203	Grasa Ullrich, 2002	12108010										Spanish
4202	Mainou Cid, 2002	12042167										Spanish
4201	Dalmau Serra, 2002	12042168										Spanish
4200	Nakamura, 2002	11979347	TGAAGGAGAAGGTGTCTGCGGGA	AGGACGGTGCGGTGAGAGTG				Frosst, 1995	7647779	PCR-RFLP
4199	Skibola, 2002	11986237	TGAAGGAGAAGGTGTCTGCGGGA	AGGACGGTGCGGTGAGAGTG				Skibola, 1999 -> Frosst, 1995		PCR-RFLP
4198	Miao, 2002	12133463										Chinese
4197	Deng, 2002	12048677										Chinese
4196	Kelly, 2002	12052968								Not declared
4195	Afeltra, 2002	12027572								Not declared
4194	Scholtz, 2002	12146133	TGAAGGAGAAGGTGTCTGCGGGA	AGGACGGTGCGGTGAGAGTG				Frosst, 1995	7647779	PCR-RFLP
4193	van Ede, 2002	12048292	TGAAGGAGAAGGTGTCTGCGGGA	AGGACGGTGCGGTGAGAGTG				Frosst, 1995		PCR-RFLP
4192	Chen, 2002	12042673	TGAAGGAGAAGGTGTCTGCGGGA	AGGACGGTGCGGTGAGAGTG				Chen, 1996 -> Frosst, 1995	8895734 -> 7647779	PCR-RFLP
4191	Chadefaux-Vekemans, 2002	12032275	AGGGAGCTTTGAGGCTGACCTGAA	ACGATGGGGCAAGTGATGCCCATG			5	Goyette, 1994	7951330	PCR-RFLP			Goyette, 1994 not found in our PubMed search due to absence of the polymorphism name in the PubMed record.
4190	Weger, 2002	12045051	TGAAGGAGAAGGTGTCTGCGGGA	AGGACGGTGCGGTGAGAGTG				Frosst, 1995		PCR-RFLP
4189	Prasmusinto, 2002	12052604	TGAAGGAGAAGGTGTCTGCGGGA	AGGACGGTGCGGTGAGAGTG				Frosst, 1995		PCR-RFLP
4188	Balasa, 2002	12142786	TGAAGGAGAAGGTGTCTGCGGGA	AGGACGGTGCGGTGAGAGTG				Balasa, 1999 -> Frosst, 1995		PCR-RFLP
4187	Kraus, 2002	12111299								Real-time PCR TaqMan			Happich, 2000 PMID 10928490.
4186	Brodmann, 2002	12036535	TGAAGGAGAAGGTGTCTGCGGGA	AGGACGGTGCGGTGAGAGTG				Frosst, 1995	7647779	PCR-RFLP
4185	Carp, 2002	12042290	TGAAGGAGAAGGTGTCTGCGGGA	AGGACGGTGCGGTGAGAGTG				Frosst, 1995		PCR-RFLP
4184	Stuppia, 2002	12080391	TGAAGGAGAAGGTGTCTGCGGGA	AGGACGGTGCGGTGAGAGTG				Frosst, 1995		PCR-RFLP
4183	Kaye, 2002	12049616	TGAAGGAGAAGGTGTCTGCGGGA	AGGACGGTGCGGTGAGAGTG				Frosst, 1995		PCR-RFLP
4182	Suormala, 2002	12028998	TGAAGGAGAAGGTGTCTGCGGGA	AGGACGGTGCGGTGAGAGTG				Frosst, 1995		PCR-RFLP
4181	Ono, 2002	12015164	TGAAGGAGAAGGTGTCTGCGGGA	AGGACGGTGCGGTGAGAGTG				Frosst, 1995		PCR-RFLP
4180	Gonzalez-Fraile, 2002	12060127	TGAAGAAGGTGTCTGCTGCGGGA	AGGACGGTGCGGTGAGAGTG				Frosst, 1995		PCR-RFLP			Primer are declared to be derived from Frosst, 1995 but the reported sequence resulted to be not identical.
4179	Guo, 2002	12126538										Chinese
4178	Pihusch, 2002	12115343								PCR-RFLP			[Sequence of the primers was not provided]. "The 219-bp PCR product of the normal MTHFR allele was not digested by Hinf I, whereas digestion of the mutant allele generated two fragments, 176 and 43 in length".
4177	Angelini, 2002	12759519								Allele-specific PCR			Multiplex PCR.
4176	Bailey, 2002	12097662	TGAAGGAGAAGGTGTCTGCGGGA	AGGACGGTGCGGTGAGAGTG				Yi, 2002 -> Frosst, 1995	12175537	PCR-RFLP			Multiplex PCR.
4175	Amitrano, 2002	12170404	TGAAGGAGAAGGTGTCTGCGGGA	AGGACGGTGCGGTGAGAGTG				De Franchis, 1996 -> Frosst, 1995		PCR-RFLP
4174	Ruiz-Argüelles, 2002	12361206	TGAAGGAGAAGGTGTCTGCGGGA	AGGACGGTGCGGTGAGAGTG				Kluijtmans, 1996 -> Frosst, 1995	8554066 -> 7647779	PCR-RFLP
4173	Domagala, 2002	12138370	TGAAGGAGAAGGTGTCTGCGGGA	AGGACGGTGCGGTGAGAGTG				Frosst, 1995		PCR-RFLP
4172	Weger, 2002	12095808	TGAAGGAGAAGGTGTCTGCGGGA	AGGACGGTGCGGTGAGAGTG				Frosst, 1995		PCR-RFLP
4171	Madsen, 2002	12114885								PCR			Morita, 1997 [Cited Article not available].
4170	Ashfield-Watt, 2002	12081832								Heteroduplex			Clark, 1998 PMID 9799766.
4169	Infante-Rivard, 2002	12097536								Hybridization			Reverse primer from Frosst, 1995.
4168	Kárpáti, 2002	12180000										Hungarian
4167	Sharp, 2002	12430180	TGAAGGAGAAGGTGTCTGCGGGA	AGGACGGTGCGGTGAGAGTG				Frosst, 1995	7647779	PCR-RFLP
4166	Sekhon, 2002	12107847	TGAAGGAGAAGGTGTCTGCGGGA	AGGACGGTGCGGTGAGAGTG				Frosst, 1995		PCR-RFLP
4165	Gris, 2002	12123235								Not declared			Letter.
4164	Nakamura, 2002	12123675								Real-time PCR
4163	Yi, 2002	12175537	TGAAGGAGAAGGTGTCTGCGGGA	AGGACGGTGCGGTGAGAGTG				Frosst, 1995		PCR-RFLP			Multiplex PCR.
4162	Guo, 2002	12170465										Chinese
4161	Yao, 2002	12421498										Chinese
4160	Gao, 2002	12411076										Chinese
4159	Kimura, 2002	12373816										Japanese
4158	Grasa Ullrich, 2002	12200003										Spanish
4157	Nakai, 2002	12124994								MS			MassARRAY
4156	Jee, 2002	12189485								PCR-RFLP			[No information about the primers] Kario, 1995 [Cited Article not available]. The C677T mutation in the MTHFR gene was identified using Hinf I (Boehringer Mannheim, Germany) cleavage of a 198-bp PCR-amplified product.
4155	Paz, 2002	12154064	TGAAGGAGAAGGTGTCTGCGGGA	AGGACGGTGCGGTGAGAGTG				Chen, 1996 -> Frosst, 1995	8895734 -> 7647779	PCR-RFLP
4154	McNulty, 2002	12145019	TGAAGGAGAAGGTGTCTGCGGGA	AGGACGGTGCGGTGAGAGTG				Frosst, 1995	7647779	PCR-RFLP
4153	Kelly, 2002	12196644									Meta-analysis
4152	Aldámiz-Echevarría, 2002	12215824	TGAAGGAGAAGGTGTCTGCGGGA	AGGACGGTGCGGTGAGAGTG				Frosst, 1995		PCR-RFLP
4151	Abbate, 2002	13679665									Review
4150	Haviv, 2002	12187094	TGAAGGAGAAGGTGTCTGCGGGA	AGGACGGTGCGGTGAGAGTG				Friedman, 1999 -> Frosst, 1995		PCR-RFLP
4149	Zychma, 2002	12187113	TGAAGGAGAAGGTGTCTGCGGGA	AGGACGGTGCGGTGAGAGTG				Frosst, 1995		PCR-RFLP
4148	Tran, 2002	12370778											[Primary Article not pertinent]. Study on murine models.
4147	Woo, 2002	12630544									Review
4146	Zalavras, 2002	12384649	TGAAGGAGAAGGTGTCTGCGGGA	AGGACGGTGCGGTGAGAGTG				Frosst, 1995		PCR-RFLP
4145	Trinh, 2002	12215845	TGAAGGAGAAGGTGTCTGCGGGA	AGGACGGTGCGGTGAGAGTG				Saw, 2001 -> Frosst, 1995		PCR-RFLP			Saw, 2001 not found in our PubMed search due to absence of the polymorphism name in the PubMed record.
4144	Litynski, 2002	12486865								Not declared
4143	Nowak-Göttl, 2002	12172465									Review
4142	Wirta, 2002	12356186	TGAAGGAGAAGGTGTCTGCGGGA	AGGACGGTGCGGTGAGAGTG				Wirta, 1998 -> Ulvik, 1997 -> Frosst, 1995		PCR-RFLP
4141	Gonzalez-Perez, 2002	12220440	TGAAGGAGAAGGTGTCTGCGGGA	AGGACGGTGCGGTGAGAGTG				Frosst, 1995		PCR-RFLP
4140	Cappuccio, 2002	12119198	TGAAGGAGAAGGTGTCTGCGGGA	AGGACGGTGCGGTGAGAGTG				Frosst, 1995	7647779	PCR-RFLP
4139	McDonald, 2002	12237638	TGAAGGAGAAGGTGTCTGCGGGA	AGGACGGTGCGGTGAGAGTG				Donnelly, 1999 -> Frosst, 1995	10383085 -> 7647779	PCR-RFLP
4138	Li, 2002	12221667	TGAAGGAGAAGGTGTCTGCGGGA	AGGACGGTGCGGTGAGAGTG				Frosst, 1995		PCR-RFLP
4137	Cuoto, 2002	12436152											Lane, 1996 [Cited Article not pertinent]. Case report.
4136	Musher, 2002	12198610								Array			LabMAP system.
4135	Adelberg, 2002	12368598									Review
4134	Sánchez-Martín, 2002	12396970										Spanish
4133	Reyes-Engel, 2002	12356947	TGAAGGAGAAGGTGTCTGCGGGA	AGGACGGTGCGGTGAGAGTG				Frosst, 1995	7647779	PCR-RFLP
4132	Herrmann, 2002	12370840								Not declared
4131	Sliwerska, 2002	12810988										Polish
4130	Villarreal, 2002	12714837									Review
4129	Szolnoki, 2002	12382154								Heteroduplex			Clark, 1998PMID 9799766.
4128	Pezzini, 2002	12382156	TGAAGGAGAAGGTGTCTGCGGGA	AGGACGGTGCGGTGAGAGTG				Frosst, 1995		PCR-RFLP
4127	Nilsson, 2002	12325051	TGAAGGAGAAGGTGTCTGCGGGA	AGGACGGTGCGGTGAGAGTG				Lievers, 2001 -> Frosst, 1995		PCR-RFLP
4126	Saffroy, 2002	12490067	TGAAGGAGAAGGTGTCTGACGGA	AGGACGGTGCGGTGAGAGTG	16	4	16	Saffroy, 2002		PCR-RFLP			Multiplex PCR - Reverse primer from Frosst, 1995. Forward primer from Frosst, 1995, modified to introduce an Asp I Restriction site; Rv: addition of HEX to 5'.
4125	Isotalo, 2002	12357326									Comment
4124	Ashavaid, 2002	12476935									Review
4123	Grossman, 2002	12439143	TGAAGGAGAAGGTGTCTGCGGGA	AGGACGGTGCGGTGAGAGTG				Frosst, 1995		PCR-RFLP
4122	Moriyama, 2002	12204804	TGAAGGAGAAGGTGTCTGCGGGA	AGGACGGTGCGGTGAGAGTG				Frosst, 1995		PCR-RFLP
4121	Klerk, 2002	12387655	TGAAGGAGAAGGTGTCTGCGGGA	AGGACGGTGCGGTGAGAGTG				Frosst, 1995	7647779	PCR-RFLP
4120	Keijzer, 2002	12428084	TGAAGGAGAAGGTGTCTGCGGGA	AGGACGGTGCGGTGAGAGTG				Frosst, 1995		PCR-RFLP
4119	Bednarek-Skublewska, 2002	12685244										Polish
4118	Kader, 2002	12454577	TGAAGGAGAAGGTGTCTGCGGGA	AGGACGGTGCGGTGAGAGTG				Zimmerman, 2001 -> Frosst, 1995		PCR-RFLP			Zimmerman, 2001 not found in our PubMed search due to absence of the polymorphism name in the PubMed record.
4117	Arbour, 2002	12546192	TGAAGGAGAAGGTGTCTGCGGGA	AGGACGGTGCGGTGAGAGTG				Frosst, 1995	7647779	PCR-RFLP
4116	Gonzalez-Herrera, 2002	12431255	TGAAGGAGAAGGTGTCTGCGGGA	AGGACGGTGCGGTGAGAGTG				Frosst, 1995		PCR-RFLP
4115	Kapral, 2002	12661370										Czech
4114	Miao, 2002	12433726	TGAAGGAGAAGGTGTCTGCGGGA	AGGACGGTGCGGTGAGAGTG				Song, 2001 -> Skibola, 1999 -> Frosst, 1995		PCR-RFLP
4113	Jørgensen, 2002	12232679	ATCTCTGGGGTCAGAAGCATATC	CAGGAAACAGCTATGACCAGGACGGTGCGGTGAGAGTG	17	7	17	Jørgensen, 2002		PCR-RFLP			In order to incorporate an extra cleavage site for the restriction enzyme Hinf I in addition to the site generated by the MTHFR(C677T) mutation, the forward primer was located 191 bp upstream of the forward primer originally used by Miyao, 2000 (-> Welch, 1998 -> Frosst, 1995).
4112	Grillo, 2002	12488908										Portuguese
4111	Tonetti, 2002	12406076								Sequencing
4110	Wakutani, 2002	12480755								Not declared
4109	Brody, 2002	12384833											[Primary Article not pertinent]. They studied 5 SNPs on MTHFD1 for a potential association with NTDs.
4108	Hobbs, 2002	12400059	TGAAGGAGAAGGTGTCTGCGGGA	AGGACGGTGCGGTGAGAGTG				James, 1999 -> Chen, 1996 -> Frosst, 1995	10500018 -> 8895734 -> 7647779	PCR-RFLP
4107	De Bree, 2002	12429870									Review
4106	Rigamonti, 2002	12522678								Not declared			Case report.
4105	Sadewa, 2002	12594357	TGAAGGAG---GTGTCTGCGGGA	AGGACGGTGCGGTGAGAGTG				Frosst, 1995		PCR-RFLP
4104	Kibbe, 2002	12469051	TGAAGGAGAAGGTGTCTGCGGGA	AGGACGGTGCGGTGAGAGTG				Frosst, 1995		PCR-RFLP
4103	Bleich, 2002	12486490								Real-time PCR
4102	Westrich, 2002	12473703											[Primary Article full-text not available].
4101	Xenophontos, 2002	12518110	TGAAGGAGAAGGTGTCTGCGGGA	AGGACGGTGCGGTGAGAGTG				Frosst, 1995		PCR-RFLP
4100	Linnebank, 2002	12442281	TGAAGGAGAAGGTGTCTGCGGGA	AGGACGGTGCGGTGAGAGTG				Frosst, 1995		PCR-RFLP
4099	van Rijnsoever, 2002	12427779	TGAAGGAGAAGGTGTCTGCGGGA	CCTCACCTGGATGGGAAAGATCC	18	6	18	Shannon, 2002		PCR-RFLP			Shannon, 2002 not found in our PubMed search because C677T is not referenced to (only "TT" is mentioned). Sense primer from Frosst, 1995.
4098	Hamelahti, 2002	12534444	TGAAGGAGAAGGTGTCTGCGGGA	AGGACGGTGCGTTGAGAGTG				Ulvik, 1997 -> Frosst, 1995		PCR-RFLP			Primer are declared to be derived from Frosst, 1995 but the reported sequence resulted to be not identical.
4097	Yingdong, 2002	12901511											[Primary Article full-text not available].
4096	Keku, 2002	12496052	TGAAGGAGAAGGTGTCTGCGGGA	AGGACGGTGCGGTGAGAGTG				Chen, 1996 -> Frosst, 1995	8895734 -> 7647779	PCR-RFLP
4095	Spence, 2002	12417280	TGAAGGAGAAGGTGTCTGCGGGA	AGGACGGTGCGGTGAGAGTG				Frosst, 1995		PCR-RFLP
4094	Chiusolo, 2002	12453860											[Primary Article full-text not available].
4093	Ahmed, 2003	12679134	TGAAGGAGAAGGTGTCTGCGGGA	AGGACGGTGCGGTGAGAGTG				Frosst, 1995	7647779	PCR-RFLP
4092	Choi, 2003	14644077	TGAAGGAGAAGGTGTCTGCGGGA	AGGACGGTGCGGTGAGAGTG				Frosst, 1995		PCR-RFLP
4091	Shmeleva, 2003	14698652	TGAAGGAGAAGGTGTCTGCGGGA	AGGACGGTGCGGTGAGAGTG				Arruda, 1997 -> Frosst, 1995		PCR-RFLP
4090	Korn-Lubetzki, 2003	15041282	TGAAGGAGAAGGTGTCTGCGGGA	AGGACGGTGCGGTGAGAGTG				Korn-Lubetzki, 2001 -> Frosst, 1995		PCR-RFLP
4089	Malyshev, 2003	14669611										Russian
4088	Kapustin, 2003	14669613										Russian
4087	Földes-Papp, 2003	14580229								Allele-specific PCR			Allele-specific PCR and fluorescence correlation spectroscopy (FCS).
4086	Deligezer, 2003	15068389								Real-time PCR
4085	Strunk, 2003	12426687								Not declared
4084	Kumar, 2003	12623486	TGAAGGAGAAGGTGTCTGCGGGA	AGGACGGTGCGGTGAGAGTG				Frosst, 1995		PCR-RFLP
4083	Ogino, 2003	12560871									Meta-analysis
4082	Parle-McDermott, 2003	12730722	TGAAGGAGAAGGTGTCTGCGGGA	AGGACGGTGCGGTGAGAGTG				Frosst, 1995	7647779	PCR-RFLP
4081	Fang, 2003	14564626									Review
4080	Strauss, 2003	12590185	TGAAGGAGAAGGTGTCTGCGGGA	AGGACGGTGCGGTGAGAGTG				Frosst, 1995		PCR-RFLP
4079	Pietrzyk, 2003	12590188	TGAAGGAGAAGGTGTCTGCGGGA	AGGACGGTGCGGTGAGAGTG				Frosst, 1995		PCR-RFLP
4078	Heidenreich, 2003	12506156	TGAAGGAGAAGGTGTCTGCGGGA	AGGACGGTGCGGTGAGAGTG				Frosst, 1995		PCR-RFLP
4077	Carmel, 2003	14633777									Review
4076	Fabbro, 2003	12867763	AGGGAGCTTTGAGGCTGACCTGAA	ACGATGGGGCAAGTGATGCCCATG			5	D'Elia, 2002 -> Goyette, 1994		PCR-RFLP			Goyette, 1994 not found in our PubMed search due to absence of the polymorphism name in the PubMed record.
4075	Scott, 2003	15806792											[Primary Article full-text not available].
4074	Nizankowska-Mogilnicka, 2003	12570104	TGAAGGAGAAGGTGTCTGCGGGA	AGGACGGTGCGGTGAGAGTG				Frosst, 1995		PCR-RFLP
4073	Yanamandra, 2003	12529699	TGAAGGAGAAGGTGTCTGCGGGA	AGGACGGTGCGGTGAGAGTG				Stuppia, 2002 -> Frosst, 1995		PCR-RFLP
4072	Religa, 2003	12784029	TGAAGGAGAAGGTGTCTGCGGGA	AGGACGGTGCGGTGAGAGTG				Frosst, 1995		PCR-RFLP
4071	Neitzel, 2003	12908731								HPLC
4070	Sun, 2003	12667409	TGAAGGAGAAGGTGTCTGCGGGA	AGGACGGTGCGGTGAGAGTG				Frosst, 1995		PCR-RFLP
4069	Jacques, 2003	12482550											[Primary Article not pertinent]. They studied 2756A->G MTR mutation and 66A→G MTRR mutation (not MTHFR).
4068	Herrmann, 2003	12482561	TGAAGGAGAAGGTGTCTGCGGGA	AGGACGGTGCGGTGAGAGTG				Frosst, 1995		PCR-RFLP
4067	Cafolla, 2003	12795342	TGAAGGAGAAGGTGTCTGCGGGA	AGGACGGTGCGTTGAGAGTG				Frosst, 1995		PCR-RFLP
4066	Ogunyemi, 2003	12638077								PCR-RFLP			[Sequence of the primers was not provided].
4065	Meleady, 2003	12499324	TGAAGGAGAAGGTGTCTGCGGGA	AGGACGGTGCGGTGAGAGTG				Frosst, 1995		PCR-RFLP
4064	Zak, 2003	12833177	TGAAGGAGAAGGTGTCTGCGGGA	AGGACGGTGCGGTGAGAGTG				Frosst, 1995	7647779	PCR-RFLP
4063	Sugantino, 2003	12515554											[Primary Article not pertinent]. Mycobacterium tuberculosis.
4062	Toffoli, 2003	12471611	GCACTTGAAGGAGAAGGTGTC	AGGACGGTGCGGTGAGAGTG	19	4	19	Toffoli, 2003	12471611	PCR-RFLP			Reverse primer from Frosst, 1995. Comparison of Taq I and Hinf I.
4061	Barreirinho, 2003	12699865								PCR-RFLP			[Sequence of the primers was not provided].
4060	Hyndman, 2003	12601627	TGAAGGAGAAGGTGTCTGCGGGA	AGGACGGTGCGGTGAGAGTG				Frosst, 1995	7647779	PCR-RFLP
4059	Orio, 2003	12574198	TGAAGGAGAAGGTGTCTGCGGGA	AGGACGGTGCGGTGAGAGTG				Frosst, 1995		PCR-RFLP
4058	Esfahani, 2003	12589326	TGAAGGAGAAGGTGTCTGCGGGA	AGGACGGTGCGGTGAGAGTG				Frosst, 1995		PCR-RFLP
4057	Marugame, 2003	12690011	TGAAGGAGAAGGTGTCTGCGGGA	AGGACGGTGCGGTGAGAGTG				Marugame, 2000 -> Frosst, 1995		PCR-RFLP
4056	Sheth, 2003	12626825									Review
4055	Andreassi, 2003	12522558	TGAAGGAGAAGGTGTCTGCGGGA	AGGACGGTGCGGTGAGAGTG				Frosst, 1995		PCR-RFLP
4054	Falik-Zaccai, 2003	12713146	TGAAGGAGAAGGTGTCTGCGGGA	AGGACGGTGCGGTGAGAGTG				Frosst, 1995		PCR-RFLP
4053	Ashfield-Watt, 2003	12571666								Heteroduplex			Clark, 1998PMID 9799766.
4052	Martin, 2003	12553950	TGAAGGAGAAGGTGTCTGCGGGA	AGGACGGTGCGGTGAGAGTG				Frosst, 1995		PCR-RFLP
4051	Moat, 2003	12560354								Heteroduplex			Clark, 1998PMID 9799766.
4050	Toffoli, 2003	12576444	GCACTTGAAGGAGAAGGTGTC	AGGACGGTGCGGTGAGAGTG			19	Toffoli, 2003	12471611	PCR-RFLP			Forward primer, original; Reverse primer, Frosst, 1995. Comparison of Taq I and Hinf I.
4049	Amitrano, 2003	12555209	TGAAGGAGAAGGTGTCTGCGGGA	AGGACGGTGCGGTGAGAGTG				Grandone, 1997 -> Frosst, 1995	9241730	PCR-RFLP
4048	Fallon, 2003	12578952									Meta-analysis
4047	Ramacciotti, 2003	12757770	TGAAGGAGAAGGTGTCTGCGGGA	AGGACGGTGCGGTGAGAGTG				Frosst, 1995		PCR-RFLP
4046	Canepa, 2003	12644913	TGAAGGAGAAGGTGTCTGCGGGA	AGGACGGTGCGGTGAGAGTG				Morita, 1997 -> Frosst, 1995		PCR-RFLP
4045	Guilland, 2003	12801808										French
4044	Guilland, 2003	12801809										French
4043	Afman, 2003	12649066	TGAAGGAGAAGGTGTCTGCGGGA	AGGACGGTGCGGTGAGAGTG				Frosst, 1995	7647779	PCR-RFLP
4042	Pinto, 2003	14502338										Portuguese
4041	Schwahn, 2003	12551843											[Primary Article not pertinent]. Study on murine models.
4040	De Marco, 2003	12673279	TGAAGGAGAAGGTGTCTGCGGGA	AGGACGGTGCGGTGAGAGTG				Frosst, 1995		PCR-RFLP
4039	Rampersaud, 2003	12694231								PCR-RFLP			[Sequence of the primers was not provided].
4038	Storti, 2003	12705333	TGAAGGAGAAGGTGTCTGCGGGA	AGGACGGTGCGGTGAGAGTG				Skibola, 1999 -> Frosst, 1995		PCR-RFLP
4037	Lincz, 2003	12648076	TGAAGGAGAAGGTGTCTGCGGGA	AGGACGGTGCGGTGAGAGTG				Frosst, 1995		PCR-RFLP
4036	Yanamandra, 2003	12648087									Comment
4035	Volcik, 2003	12797455	TGAAGGAGAAGGTGTCTGCGGGA	AGGACGGTGCGGTGAGAGTG				Frosst, 1995		PCR-RFLP
4034	Fukasawa, 2003	12612987	TGAAGGAGAAGGTGTCTGCGGGA	AGGGACGGTGCGGTGAGAGTG				Frosst, 1995		PCR-RFLP			Primer are declared to be derived from Frosst, 1995 but the reported sequence resulted to be not identical.
4033	Tsai, 2003	12605391	TGAAGGAGAAGGTGTCTGCGGGA	AGGACGGTGCGGTGAGAGTG				Frosst, 1995		PCR-RFLP
4032	de Bree, 2003	12600862	TGAAGGAGAAGGTGTCTGCGGGA	AGGACGGTGCGGTGAGAGTG				Frosst, 1995	7647779	PCR-RFLP
4031	Atherosclerosis, Thrombosis, and Vascular Biology Italian Study, 2003	12615788	TGAAGGAGAAGGTGTCTGCGGGA	AGGACGGTGCGGTGAGAGTG				Frosst, 1995	7647779	PCR-RFLP
4030	Plaschke, 2003	12618331	TGAAGGAGAAGGTGTCTGCGGGA	AGGACGGTGCGGTGAGAGTG				Skibola, 1999 -> Frosst, 1995		PCR-RFLP
4029	Lambropoulos, 2003	12618332	TGAAGGAGAAGGTGTCTGCGGGA	AGGACGGTGCGGTGAGAGTG				Kluijtmans, 1998 -> Frosst, 1995		PCR-RFLP
4028	Nakaso, 2003	12614926	TGAAGGAGAAGGTGTCTGCGGGA	AGGACGGTGCGGTGAGAGTG				Frosst, 1995		PCR-RFLP
4027	Kara, 2003	12654508	TGAAGGAGAAGGTGTCTGCGGGA	GCAAGTGATGCCCATGTCGGTG	20	11	20	Kara, 2003		PCR-RFLP			Forward primer from Frosst, 1995. Reverse primer: wild types (C677C) produced a single band at 110 bp. Heterozygotes (C677T) produced 110, 87 and 23 bp fragments. Homozygotes (T677T) produced 87 and 23 bp fragments.
4026	Sun, 2003	12673582										Chinese
4025	Castro, 2003	12651974	TGAAGGAGAAGGTGTCTGCGGGA	AGGACGGTGCGGTGAGAGTG				van der Put, 1998; Frosst, 1995	9545395; 7647779	PCR-RFLP
4024	Powers, 2003	12681883	TGAAGGAGAAGGTGTCTGCGGGA	AGGACGGTGCGGTGAGAGTG				Frosst, 1995	7647779	PCR-RFLP
4023	Abrahamsen, 2003	12674333	TGAAGGAGAAGGTGTCTGCGGGA	AGGACGGTGCGGTGAGAGTG				Morita, 1997 -> Frosst, 1995		PCR-RFLP
4022	Harrington, 2003	12747593	TGAAGGAGAAGGTGTCTGCGGGA	AGGACGGTGCGGTGAGAGTG				Arruda, 1997 -> Frosst, 1995		PCR-RFLP
4021	Herrmann, 2003	12747601	TGAAGGAGAAGGTGTCTGCGGGA	AGGACGGTGCGGTGAGAGTG				Frosst, 1995		PCR-RFLP
4020	Kluijtmans, 2003	12642343								Heteroduplex			Heteroduplex generator (HG) techniques.
4019	McCowan, 2003	12712097	TGAAGGAGAAGGTGTCTGCGGGA	AGGACGGTGCGGTGAGAGTG				Frosst, 1995		PCR-RFLP
4018	Robien, 2003	12672676									Review
4017	van Rooij, 2003	12672677	TGAAGGAGAAGGTGTCTGCGGGA	AGGACGGTGCGGTGAGAGTG				van der Put, 1998 -> Frosst, 1995		PCR-RFLP
4016	Gutiérrez Revilla, 2003	12689549										Spanish
4015	Marcucci, 2003	12877902								PCR-RFLP			[Sequence of the primers was not provided]. Marcucci, 2001.
4014	Kohara, 2003	12690212								Allele-specific PCR
4013	Carlsson, 2003	12724616	TGAAGGAGAAGGTGTCTGCGGGA	AGGACGGTGCGGTGAGAGTG				Frosst, 1995		PCR-RFLP
4012	Heller, 2003	12658542								Not declared			[Sequence of the primers was not provided]. Case report.
4011	Sunder-Plassmann, 2003	12694331									Review
4010	Guinotte, 2003	12730409	TGAAGGAGAAGGTGTCTGCGGGA	AGGACGGTGCGGTGAGAGTG				Frosst, 1995		PCR-RFLP
4009	Girelli, 2003	12730410	TGAAGGAGAAGGTGTCTGCGGGA	AGGACGGTGCGGTGAGAGTG				Frosst, 1995	7647779	PCR-RFLP
4008	Shotelersuk, 2003	12746418	TGAAGGAGAAGGTGTCTGCGGGA	AGGACGGTGCGGTGAGAGTG				Frosst, 1995		PCR-RFLP
4007	Födinger, 2003	12707400	TGAAGGAGAAGGTGTCTGCGGGA	AGGACGGTGCGGTGAGAGTG				Frosst, 1995	7647779	PCR-RFLP
4006	Kumagai, 2003	12684695											[Primary Article full-text not available].
4005	Sibani, 2003	12673793	TGAAGGAGAAGGTGTCTGCGGGA	AGGACGGTGCGGTGAGAGTG				Frosst, 1995		PCR-RFLP
4004	Lewandowski, 2003	12931467										Polish
4003	Husemoen, 2003	12687650	ATCTCTGGGGTCAGAAGCATATC	CAGGAAACAGCTATGACCAGGACGGTGCGGTGAGAGTG			17	Jørgensen, 2002		PCR-RFLP			In order to incorporate an extra cleavage site for the restriction enzyme Hinf I in addition to the site generated by the MTHFR(C677T) mutation, the forward primer was located 191 bp upstream of the forward primer originally used by Miyao, 2000 (-> Welch, 1998 -> Frosst, 1995).
4002	Pufulete, 2003	12730865	TGAAGGAGAAGGTGTCTGCGGGA	AGGACGGTGCGGTGAGAGTG				van der Put, 1998 -> Frosst, 1995	9545395 -> 7647779	PCR-RFLP
4001	Hohlagschwandtner, 2003	12738509								Hybridization			CVD StripAssay: cardiovascular StripAssay (based on PCR and reverse hybridization).
4000	Hasegawa, 2003	12784186											[Primary Article full-text not available].
3999	Rodríguez-Esparragón, 2003	12797595	TGAAGGAGAAGGTGTCTGCGGGA	AGGACGGTGCGGTGAGAGTG				Frosst, 1995		PCR-RFLP
3998	Cohen, 2003	12738713	TGAAGGAGAAGGTGTCTGCGGGA	AGGACGGTGCGGTGAGAGTG				Frosst, 1995		PCR-RFLP
3997	Prochàzka, 2003	12879654										Czech
3996	Ranjith, 2003	12844196											[Primary Article full-text not available].
3995	Marcucci, 2003	12792513	TGAAGGAGAAGGTGTCTGCGGGA	AGGACGGTGCGGTGAGAGTG				Abbate, 1998 -> Frosst, 1995		PCR-RFLP
3994	Perez, 2003	12707953	TGAAGGAGAAGGTGTCTGCGGGA	AGGACGGTGCGGTGAGAGTG				Frosst, 1995		PCR-RFLP
3993	Yilmaz, 2003	12826168	TGAAGGAGAAGGTGTCTGCGGGA	AGGACGGTGCGGTGAGAGTG				Frosst, 1995		PCR-RFLP
3992	Ovali, 2003	12725943								ELISA			PCR plus ELISA method. Case report.
3991	Kelly, 2003	12738890								PCR-RFLP			[No information about the primers] Brattstrom, 1990 PMID 2407253 [Cited Article full-text not available].
3990	Ling, 2003	14569745	TGAAGGAGAAGGTGTCTGCGGGA	AGGACGGTGCGGTGAGAGTG				Frosst, 1995	7647780	PCR-RFLP
3989	Winkelmayer, 2003	12753319	TGAAGGAGAAGGTGTCTGCGGGA	AGGACGGTGCGGTGAGAGTG				Frosst, 1995	7647779	PCR-RFLP
3988	Zijno, 2003	12807760	TGAAGGAGAAGGTGTCTGCGGGA	AGGACGGTGCGGTGAGAGTG				Ma, 1997 -> Frosst, 1995		PCR-RFLP
3987	Grandone, 2003	12763495									Review
3986	Brilakis, 2003	12801615	TGAAGGAGAAGGTGTCTGCGGGA	AGGACGGTGCGGTGAGAGTG				Frosst, 1995	7647779	PCR-RFLP
3985	Brown, 2003	12689917	TGAAGGAGAAGGTGTCTGCGGGA	AGGACGGTGCGGTGAGAGTG				Harmon, 1996 -> Frosst, 1995		PCR-RFLP
3984	Bjelland, 2003	12796225								Real-time PCR			Ulvik, 2001 PMID 1167338. No Abstract and no C677T in the title.
3983	Makita, 2003	12776270								Hybridization
3982	Papa, 2003	12818264									Review
3981	Miao, 2003	12948423									Review	Chinese
3980	Jugessur, 2003	12796044	CCACCCCGAAGCAGGGAGCTTTG	TGGGAAAGATCCCGGGGACGATG	21	2	21	Jugessur, 2003	14639706	PCR-RFLP			Modified from Frosst, 1995.
3979	Inamoto, 2003	12775885								Real-time PCR
3978	Morin, 2003	12855225	TGAAGGAGAAGGTGTCTGCGGGA	AGGACGGTGCGGTGAGAGTG				Christensen, 1999 -> Frosst, 1995	10323741 -> 7647779	PCR-RFLP
3977	Yates, 2003	12855226	TGAAGGAGAAGGTGTCTGCGGGA	AGGACGGTGCGGTGAGAGTG				Frosst, 1995	7647779	PCR-RFLP
3976	Kadziela, 2003	14560345											[Primary Article full-text not available].
3975	Glueck, 2003	12878984	TGAAGGAGAAGGTGTCTGCGGGA	AGGACGGTGCGGTGAGAGTG				Balasa, 1999 -> Frosst, 1995		PCR-RFLP
3974	Stuppia, 2003	14594111	TGAAGGAGAAGGTGTCTGCGGGA	AGGACGGTGCGGTGAGAGTG				Frosst, 1995		PCR-RFLP
3973	Toffoli, 2003	14535593	GCACTTGAAGGAGAAGGTGTC	AGGACGGTGCGGTGAGAGTG			19	Toffoli, 2003	12471611	PCR-RFLP			PCR-RFLP (Taq I).
3972	Martinelli, 2003	12857558	TGAAGGAGAAGGTGTCTGCGGGA	AGGACGGTGCGGTGAGAGTG				Frosst, 1995		PCR-RFLP
3971	Tonetti, 2003	12733064								PCR-RFLP			[Sequence of the primers was not provided].
3970	Dossenbach-Glaninger, 2003	12816904								HYbridization
3969	Monsalve, 2003	12914571	TGAAGGAGAAGGTGTCTGCGGGA	AGGACGGTGCGGTGAGAGTG				Frosst, 1995		PCR-RFLP
3968	Balta, 2003	12827651	TGAAGGAGAAGGTGTCTGCGGGA	AGGACGGTGCGGTGAGAGTG				Frosst, 1995		PCR-RFLP
3967	Guéant-Rodriguez, 2003	12812837	TGAAGGAGAAGGTGTCTGCGGGA	AGGACGGTGCGGTGAGAGTG				van der Put, 1998 -> Frosst, 1995	9545395 -> 7647779	PCR-RFLP
3966	Pisciotta, 2003	14650352	TGAAGGAGAAGGTGTCTGCGGGA	AGGACGGTGCGGTGAGAGTG				Frosst, 1995	7647779	PCR-RFLP
3965	Moczulski, 2003	12897091	TGAAGGAGAAGGTGTCTGCGGGA	AGGACGGTGCGGTGAGAGTG				Frosst, 1995		PCR-RFLP
3964	Wilcken, 2003	12920077	TGAAGGAGAAGGTGTCTGCGGGA	AGGACGGTGCGGTGAGAGTG				Frosst, 1995	7647779	PCR-RFLP
3963	Dodson, 2003	12928694	TGAAGGAGAAGGTGTCTGCGGGA	AGGACGGTGCGGTGAGAGTG				Frosst, 1995		PCR-RFLP
3962	Santos, 2003	12951282	TGAAGGAGAAGGTGTCTGCGGGA	AGGACGGTGCGGTGAGAGTG				Frosst, 1995		PCR-RFLP
3961	Candito, 2003	12964808								PCR			[Sequence of the primers was not provided]. Case report.
3960	Adjalla, 2003	12964809	TGAAGGAGAAGGTGTCTGCGGGA	AGGACGGTGCGGTGAGAGTG				Frosst, 1995	7647779	PCR-RFLP
3959	Shi, 2003	14632302								Allele-specific PCR
3958	Kishi, 2003	12915598	CAGTCCCTGTGGTCTCTTCAT	AGGACGGTGCGGTGAGAGTG	22	2	22	Kishi, 2003		PCR-RFLP			Reverse Primer from Frosst, 1995.
3957	Martinelli, 2003	12714502	TGAAGGAGAAGGTGTCTGCGGGA	AGGACGGTGCGGTGAGAGTG				Frosst, 1995	7647779	PCR-RFLP
3956	Toffoli, 2003	12914384									Review
3955	Li, 2003	12907815	TGAAGGAGAAGGTGTCTGCGGGA	AGGACGGTGCGGTGAGAGTG				Frosst, 1995		PCR-RFLP
3954	Parodi, 2003	15513477											[Primary Article full-text not available].
3953	Canataroglu, 2003	14504916								Real-time PCR
3952	Berrut, 2003	12951177										French
3951	Nowak-Göttl, 2003	15692228								Not declared			Clinical report.
3950	D'Angelo, 2003	15692239									Review
3949	Siemianowicz, 2003	12883704											[Primary Article full-text not available].
3948	Xing, 2003	12883749									Review
3947	Födinger, 2003	12911562	TGAAGGAGAAGGTGTCTGCGGGA	AGGACGGTGCGGTGAGAGTG				Frosst, 1995	7647779	PCR-RFLP
3946	Thornburg, 2003	13679943								Not declared			Case report.
3945	Lathrop Stern, 2003	12949355	TGAAGGAGAAGGTGTCTGCGGGA	AGGACGGTGCGGTGAGAGTG				Frosst, 1995		PCR-RFLP
3944	Passaro, 2003	12930236	TGAAGGAGAAGGTGTCTGCGGGA	AGGACGGTGCGGTGAGAGTG				Frosst, 1995		PCR-RFLP
3943	Zetterberg, 2003	12923155								Sequencing			Zetterberg, 2002b - Solid-phase minisequencing method.
3942	Botto, 2003	12939653	TGAAGGAGAAGGTGTCTGCGGGA	AGGACGGTGCGGTGAGAGTG				Frosst, 1995		PCR-RFLP
3941	Cruciani, 2003	14994919											[Primary Article full-text not available].
3940	Zuntar, 2003	12927690	TGAAGGAGAAGGTGTCTGCGGGA	AGGACGGTGCGGTGAGAGTG				Frosst, 1995		PCR-RFLP
3939	Langsenlehner, 2003	14572159	TGAAGGAGAAGGTGTCTGCGGGA	AGGACGGTGCGGTGAGAGTG				Frosst, 1995	7647779	PCR-RFLP
3938	Bosco, 2003	12923861	TGAAGGAGAAGGTGTCTGCGGGA	AGGACGGTGCGGTGAGAGTG				van der Put, 1997, 1998 -> Frosst, 1995	12923861	PCR-RFLP			Study popolation.
3937	Sazci, 2003	14499487	TGAAGGAGAAGGTGTCTGCGGGA	AGGACGGTGCGGTGAGAGTG				Frosst, 1995		PCR-RFLP
3936	Jiang, 2003	14556201										Chinese
3935	Leclerc, 2003	14577615											[Primary Article not pertinent]. Mouse.
3934	Chowdary, 2003	14642003	TGAAGGAGAAGGTGTCTGCGGGA	AGGACGGTGCGGTGAGAGTG				Frosst, 1995		PCR-RFLP
3933	Obeid, 2003	14580166	TGAAGGAGAAGGTGTCTGCGGGA	AGGACGGTGCGGTGAGAGTG				Frosst, 1995		PCR-RFLP
3932	Parma, 2003	14653446								Not declared			Case report.
3931	Giovannucci, 2003	14578131	TGAAGGAGAAGGTGTCTGCGGGA	AGGACGGTGCGGTGAGAGTG				Chen, 1996 -> Frosst, 1995	14578131	PCR-RFLP			Study popolation.
3930	Abu-Amero, 2003	14521457	CCTTGAACAGGTGGAGGCCAG	GCGGTGAGAGTGGGGTGGAG	23	14	23	Abu-Amero, 2003	14521457	PCR-RFLP			Study popolation.
3929	Pauer, 2003	12956845	TCAGAAGCATATCAGTCATGAGCCC	AGGACGCTGCGGTGAGAGTG	24	1	24	Pauer, 2003		PCR-RFLP			Reverse Primer from Frosst, 1995.
3928	Ergul, 2003	15004488	TGAAGGAGAAGGTGTCTGCGGGA	AGGACGGTGCGGTGAGAGTG				Frosst, 1995		PCR-RFLP
3927	Kenet, 2003	14597976	TGAAGGAGAAGGTGTCTGCGGGA	AGGGAGCTTATGGGCTCTCC	25	2	25	Kenet, 2003		PCR-RFLP			Forward primer from Frosst, 1995. Two amplification steps with two different primer pairs. First step GCTTTGAGGCTGACCTGAAGC and AGGACGGTGCGGTGAGAGTG.
3926	Muntjewerff, 2003	14572619	TGAAGGAGAAGGTGTCTGCGGGA	AGGACGGTGCGGTGAGAGTG				Frosst, 1995	14572619	PCR-RFLP			Study popolation.
3925	Seripa, 2003	12928053	TGAAGGAGAAGGTGTCTGCGGGA	AGGACGGTGCGGTGAGAGTG				Frosst, 1995	12928053	PCR-RFLP			Study cohorts.
3924	Fernández-Miranda, 2003	14622521										Spanish
3923	Sam, 2003	14603192	TGAAGGAGAAGGTGTCTGCGGGA	AGGACGGTGCGGTGAGAGTG				Frosst, 1995		PCR-RFLP
3922	Hudson, 2003	14677182	TGAAGGAGAAGGTGTCTGCGGGA	AGGACGGTGCGGTGAGAGTG				Frosst, 1995		PCR-RFLP
3921	Nakano, 2003	14581802	TGAAGGAGAAGGTGTCTGCGGGA	AGGACGGTGCGGTGAGAGTG				Frosst, 1995		PCR-RFLP
3920	Russo, 2003	14608052								Real-time PCR
3919	Bailey, 2003	14608109											[Primary Article not pertinent]. No methods but only Intake Recommendations.
3918	Butrum, 2003	14696910								Not declared			Case report.
3917	Montgomery, 2003	14585902	TTGAGGCTGACCTGAAGCACTTG	AGGACGGTGCGGTGAGAGTG			13	Hasbargen, 2000		PCR-RFLP			Schneider, 1998 not found in our PubMed search due to absence of the polymorphism name in the PubMed record. Hasbargen, 2000 -> Sense primer modified according to Schneider, 1998 and reverse primer Frosst, 1995.
3916	Qi, 2003	14614398	TGAAGGAGAAGGTGTCTGCGGGA	AGGACGGTGCGGTGAGAGTG				Frosst, 1995		PCR-RFLP
3915	Ebisch, 2003	14607573	TGAAGGAGAAGGTGTCTGCGGGA	AGGACGGTGCGGTGAGAGTG				Frosst, 1995		PCR-RFLP
3914	Magro, 2003	14560147								Hybridization
3913	Giusti, 2003	14613740	TGAAGGAGAAGGTGTCTGCGGGA	AGGACGGTGCGGTGAGAGTG				Abbate, 1998 -> Frosst, 1995		PCR-RFLP
3912	Relton, 2003	14616766	TGAAGGAGAAGGTGTCTGCGGGA	TGAGAGTGGGGTGGAGGGAGCTT	26	7	26	Relton, 2003		PCR-RFLP			Forward primer from Frosst, 1995.
3911	den Heijer, 2003	14656017									Review
3910	Geisel, 2003	14656021									Review
3909	Guéant, 2003	14656028									Review
3908	Stolzenberg-Solomon, 2003	14652285								Real-time PCR
3907	Jeng, 2003	14981981	TGAAGGAGAAGGTGTCTGCGGGA	AGGACGGTGCGGTGAGAGTG				Frosst, 1995		PCR-RFLP
3906	Spotila, 2003	14585765	TGAAGGAGAAGGTGTCTGCGGGA	AGGACGGTGCGGTGAGAGTG				Frosst, 1995	14585765	PCR-RFLP			Study popolation.
3905	Qiu, 2003	14714317										Chinese
3904	Nitsche, 2003	15022402										Spanish
3903	Glueck, 2003b	14669168	TGAAGGAGAAGGTGTCTGCGGGA	AGGACGGTGCGGTGAGAGTG				Frosst, 1995		PCR-RFLP
3902	Angelini, 2003	15087605							15087605	Allele-specific PCR			Use of 3 primers (F, R and F mutant).
3901	Ciccarone, 2003	14675090								PCR-RFLP			[No information about the primers] Kang, 1998 [Cited Article full-text not available]. Study popolation.
3900	Shelnutt, 2003	14652356	TGAAGGAGAAGGTGTCTGCGGGA	AGGACGGTGCGGTGAGAGTG				Frosst, 1995	14652356	PCR-RFLP			Study popolation.
3899	Szolnoki, 2003	14638877								Heteroduplex			Clark, 1998PMID 9799766.
3898	Jugessur, 2003	14639706	CCACCCCGAAGCAGGGAGCTTTG	TGGGAAAGATCCCGGGGACGATG			21	Jugessur, 2003b	14639706	PCR-RFLP			Modified from Frosst, 1995.
3897	Gebhardt, 2003	14624217									Review
3896	Kawakami, 2003	14676107	TGAAGGAGAAGGTGTCTGCGGGA	AGGACGGTGCGGTGAGAGTG				Paz, 2002 -> Chen, 1996 -> Frosst, 1995	12154064; 11889073	PCR-RFLP
3895	Koch, 2003	14604831								Real-time PCR
3894	Cahill, 2003	14644226									Meta-analysis
3893	Kim, 2003	14660985									Meta-analysis
3892	Kim, 2003	14663048											[Primary Article full-text not available].
3891	Meglic, 2003	14597244	TGAAGGAGAAGGTGTCTGCGGGA	AGGACGGTGCGGTGAGAGTG				Frosst, 1995	14597244	PCR-RFLP			Study popolation.
3890	Wullstein, 2003	14688517								Not declared
3889	Kalayoglu-Besisik, 2003	14688536								PCR-RFLP			[Sequence of the primers was not provided].
3888	Vavilova, 2004	15651704										Russian
3887	Jiang, 2004	15226090	CAAAGGCCACCCCGAAGC	AGGACGGTGCGGTGAGAGTG			3	Schmitz, 1996		PCR-RFLP
3886	Strauss, 2004	15794259										Polish
3885	Gasparovic, 2004	15046559	TGAAGGAGAAGGTGTCTGCGGGA	AGGACGGTGCGGTGAGAGTG				Frosst, 1995		PCR-RFLP
3884	Bu, 2004	15111988	TGAAGGAGAAGGTGTCTGCGGGA	AGGACGGTGCGGTGAGAGTG				Frosst, 1995	15111988	PCR-RFLP			Study popolation.
3883	Kureshi, 2004	15583437	TGAAGGAGAAGGTGTCTGCGGGA	AGGACGGTGCGGTGAGAGTG				Frosst, 1995		PCR-RFLP
3882	Caccamo, 2004	15970629								DGGE
3881	Budai, 2004	15520876										Hungarian
3880	Tanis, 2004	14717963	TGAAGGAGAAGGTGTCTGCGGGA	AGGACGGTGCGGTGAGAGTG				Frosst, 1995	14717963	PCR-RFLP			Study popolation.
3879	Hefler, 2004	14706682								Hybridization			CVD StripAssay: cardiovascular StripAssay (based on PCR and reverse hybridization).
3878	Kimura, 2004	14704292								Sequencing
3877	Woitalla, 2004	15354385											[Primary Article full-text not available].
3876	Vilaseca, 2004	15617186											[Sequence of the primers was not provided]; Urreizti, 2001 PMID 15617186 [Cited Article not pertinent]. Case report.
3875	Icke, 2004	14693836	TGAAGGAGAAGGTGTCTGCGGGA	AGGACGGTGCGGTGAGAGTG				Frosst, 1995		PCR-RFLP
3874	Carmi, 2004	15356875	TGAAGGAGAAGGTGTCTGCGGGA	AGGACGGTGCGGTGAGAGTG				Frosst, 1995		PCR-RFLP
3873	Gos, 2004	15306729	TGAAGGAGAAGGTGTCTGCGGGA	AGGACGGTGCGGTGAGAGTG				Arruda, 1998 -> Frosst, 1995		PCR-RFLP
3872	El-Sammak, 2004	15912197	TGAAGGAGAAGGTGTCTGCGGGA	AGGACGGTGCGGTGAGAGTG				Frosst, 1995		PCR-RFLP
3871	Brown, 2004	14586640								Heteroduplex			Kluijtmans, 2003 -> Barbaux, 2000.
3870	Elhajj, 2004	15570301							15570301	PCR-RFLP			[Sequence of the primers was not provided]. Case Report.
3869	Ventura, 2004	14758571											[Primary Article full-text not available].
3868	Pavlovic, 2004	14962267	TGAAGGAGAAGGTGTCTGCGGGA	AGGACGGTGCGGTGAGAGTG				Frosst, 1995		PCR-RFLP
3867	Kim, 2004	14679361	TGAAGGAGAAGGTGTCTGCGGGA	AGGACGGTGCGGTGAGAGTG				Frosst, 1995		PCR-RFLP
3866	Tavares, 2004	15002923	TGAAGGAGAAGGTGTCTGCGGGA	AGGACGGTGCGGTGAGAGTG				Frosst, 1995		PCR-RFLP
3865	Wakutani, 2004	14739536											[Primary Article not pertinent]. Other polymorphisms, not C/T.
3864	Völzke, 2004	12899665	TGAAGGAGAAGGTGTCTGCGGGA	AGGACGGTGCGGTGAGAGTG				Frosst, 1995	12899665	PCR-RFLP			Study popolation.
3863	de Jonge, 2004	15497468	TGAAGGAGAAGGTGTCTGCGGGA	AGGACGGTGCGGTGAGAGTG				Frosst, 1995	15497468	PCR-RFLP			Study popolation.
3862	Louis, 2004	15576297	TGAAGGAGAAGGTGTCTGCGGGA	AGGACGGTGCGGT(GAGTCT)GGG			15	Hainaut, 2002		PCR-RFLP			Reverse primer modified from Frosst, 1995 with TC introducing a Hinf I restriction site in mutated/WT; GG increases the stability of primer binding.
3861	Baum, 2004	15576298	CAAAGGCCACCCCGAAGC	AGGACGGTGCGGTGAGAGTG			3	Schmitz, 1996		PCR-RFLP			(173+72=245) (Hinf I).
3860	Goode, 2004	14744749	TGAAGGAGAAGGTGTCTGCGGGA	AGGACGGTGCGGTGAGAGTG				Ulrich, 1999 -> Frosst, 1995		PCR-RFLP
3859	Hassan, 2004	14607791	TGAAGGAGAAGGTGTCTGCGGGA	AGGACGGTGCGGTGAGAGTG				Frosst, 1995		PCR-RFLP
3858	Krajinovic, 2004	12958073								Hybridization
3857	Ravaglia, 2004	15207432	TTTGAGGCTGACCTGAAGCACTTGAAGGAG	GAGTGGTAGCCCTGGATGGGAAAGATCCCG			4	Schneider, 1998 -> Rees, 1997	15207432	PCR-RFLP			Schneider, 1998 not found in our PubMed search due to absence of the polymorphism name in the PubMed record. Study popolation.
3856	Yun, 2004	15043024								Not declared			Case report.
3855	Irish, 2004	15134466									Review
3854	Mates, 2004	15564733								Not declared			Case report.
3853	Djordjevic, 2004	15564739	TGAAGGAGAAGGTGTCTGCGGGA	AGGACGGTGCGGTGAGAGTG				Frosst, 1995		PCR-RFLP
3852	Kiffmeyer, 2004	14716779								5' nuclease
3851	Sohn, 2004	14734703								Real-time PCR
3850	Etienne, 2004	14735204								Real-time PCR
3849	Asano, 2004	14742985								Sequencing
3848	Li, 2004	14767907										Chinese
3847	Ksiazek, 2004	14737040	TGAAGGAGAAGGTGTCTGCGGGA	AGGACGGTGCGGTGAGAGTG				Frosst, 1995		PCR-RFLP
3846	Bauduer, 2004	14996016	TGAAGGAGAAGGTGTCTGCGGGA	AGGACGGTGCGGTGAGAGTG				Salomon, 1999 -> Frosst, 1995		PCR-RFLP
3845	Maruyama, 2004	15228210	TGAAGGAGAAGGTGTCTGCGGGA	AGGACGGTGCGGTGAGAGTG				Morita, 1997 -> Frosst, 1995	15228210	PCR-RFLP			Ulvik, 2001 -> Ulvik, 1998 -> Ulvik, 1997 -> Frosst, 1995.
3844	Chiusolo, 2004	15003888	TGAAGGAGAAGGTGTCTGCGGGA	AGGACGGTGCGGTGAGAGTG				Frosst, 1995		PCR-RFLP
3843	Molloy, 2004	15166809									Review
3842	Pereira, 2004	14734201	TGAAGGAGAAGGTGTCTGCGGGA	AGGACGGTGCGGTGAGAGTG				Frosst, 1995		PCR-RFLP
3841	Meyer, 2004	14752013							14752013	Real-time PCR			TaqMan.
3840	Shrubsole, 2004	14973091	TGAAGGAGAAGGTGTCTGCGGGA	AGGACGGTGCGGTGAGAGTG				Frosst, 1995		PCR-RFLP
3839	Curtin, 2004	14973104								5' nuclease
3838	Syvänne, 2004	15019536								PCR-RFLP			[Sequence of the primers was not provided]. Day, 1994 PMID 15019536.
3837	Johnson, 2004	14735580											[Primary Article not pertinent]. DHFR polymorphism.
3836	Uçar, 2004	15030132								Hybridization
3835	Prasmusinto, 2004	14746952	TGAAGGAGAAGGTGTCTGCGGGA	AGGACGGTGCGGTGAGAGTG				Prasmusinto, 2002 -> Frosst, 1995		PCR-RFLP
3834	Lea, 2004	15053827	TGAAGGAGAAGGTGTCTGCGGGA	AGGACGGTGCGGTGAGAGTG				Kowa, 2000 -> Frosst, 1995		PCR-RFLP
3833	Sciacca, 2004	14977830	TGAAGGAGAAGGTGTCTGCGGGA	AGGACGGTGCGGTGAGAGTG				Frosst, 1995	14977830	PCR-RFLP			Case-control study.
3832	Zetterberg, 2004	14969589									Review
3831	Wakutani, 2004	15123333	AGTCCCTGTGGTCTCTTCATC	GGAGATCTGGGAAGAACTCAG	27	3	27	Wakutani, 2004		PCR-RFLP
3830	Ehrenforth, 2004	15009459											Dahlback, 1993; den Heijer, 1995; Rees, 1995 [Cited Article not pertinent].
3829	Gerdes, 2004	15009462	TGAAGGAGAAGGTGTCTGCGGGA	AGGACGGTGCGGTGAGAGTG				Frosst, 1995		PCR-RFLP
3828	Glueck, 2004	15007309	TGAAGGAGAAGGTGTCTGCGGGA	AGGACGGTGCGGTGAGAGTG				Frosst, 1995		PCR-RFLP
3827	McLean, 2004	15040829								Real-time PCR
3826	Russo, 2004	15025678	TGAAGGAGAAGGTGTCTGCGGGA	AGGACGGTGCGGTGAGAGTG				Frosst, 1995		PCR-RFLP
3825	Veronese, 2004	14962716								Heteroduplex
3824	Couto, 2004	15073633	TGAAGGAGAAGGTGTCTGCGGGA	AGGACGGTGCGGTGAGAGTG				Frosst, 1995		PCR-RFLP
3823	Willems, 2004	14769778	TGAAGGAGAAGGTGTCTGCGGGA	AGGACGGTGCGGTGAGAGTG				Frosst, 1995	14769778	PCR-RFLP			Pharmacokinetic study.
3822	Camilleri, 2004	15091001											[Primary Article full-text not available].
3821	Oyama, 2004	15161007	TGAAGGAGAAGGTGTCTGCGGGA	AGGACGGTGCGGTGAGAGTG				Matsuo, 2001; Kawakami, 2001 -> Frosst, 1995	11342450	PCR-RFLP
3820	Sharp, 2004	14977639									Review
3819	Szolnoki, 2004	14763962	TGAAGGAGAAGGTGTCTGCGGGA	AGGACGGTGCGGTGAGAGTG				Clark, 1998 -> Frosst, 1995	14763962	PCR-RFLP			Study popolation.
3818	Martínez-Frías, 2004	15033038									Review
3817	Di Micco, 2004	15035664								Real-time PCR
3816	Yilmaz, 2004	15469701	TGAAGGAGAAGGTGTCTGCGGGA	AGGACGGTGCGGTGAGAGTG				Frosst, 1995		PCR-RFLP
3815	Wang, 2004	15130349										Chinese
3814	Norppa, 2004	15093278									Review
3813	Dossenbach-Glaninger, 2004	15045130								Hybridization
3812	Al-Habboubi, 2004	15045159	TGAAGGAGAAGGTGTCTGCGGGA	AGGACGGTGCGGTGAGAGTG				Frosst, 1995		PCR-RFLP
3811	Relton, 2004	15059614	TGAAGGAGAAGGTGTCTGCGGGA	TGAGAGTGGGGTGGAGGGAGCTT			26	Relton, 2003	15059614	PCR-RFLP			Case control study in pregnancy mothers in UK.
3810	Trimarchi, 2004	16596546	TGAAGGAGAAGGTGTCTGCGGGA	AGGACGGTGCGGTGAGAGTG				Frosst, 1995		PCR-RFLP
3809	Relton, 2004	15060097	TGAAGGAGAAGGTGTCTGCGGGA	TGAGAGTGGGGTGGAGGGAGCTT			26	Relton, 2003	15060097	PCR-RFLP			Study popolation.
3808	Hong, 2004	15082892	TGAAGGAGAAGGTGTCTGCGGGA	AGGACGGTGCGGTGAGAGTG				Frosst, 1995		PCR-RFLP
3807	Robien, 2004	15051775	TGAAGGAGAAGGTGTCTGCGGGA	AGGACGGTGCGGTGAGAGTG				Ulrich, 2001 -> Ulrich, 1999 -> Frosst, 1995	15051775	PCR-RFLP			Original Report (factors predicting oral mucositis severity among 133 patients for chronic myelogenous leukemia).
3806	Nakhoul, 2004	15115259	TGAAGGAGAAGGTGTCTGCGGGA	AGGACGGTGCGGTGAGAGTG				Frosst, 1995		PCR-RFLP
3805	Franchi, 2004	15075078	TGAAGGAGAAGGTGTCTGCGGGA	AGGACGGTGCGGTGAGAGTG				Frosst, 1995	15075078	PCR-RFLP			case-control study with prospective enrollment.
3804	Pathare, 2004	15053809	TGAAGGAGAAGGTGTCTGCGGGA	AGGACGGTGCGGTGAGAGTG				Romana, 2002 -> Frosst, 1995	15053809	PCR-RFLP			Romana, 2002 not found in our PubMed search due to absence of the polymorphism name in the PubMed record.
3803	Zhang, 2004	15026274	GAGGCTGACCTGAAGCACTTG	GTGGGGTGGAGGGAGCTTAT	28	2	28	Zhang, 2004		PCR-RFLP			PCR-RFLP (Taq I).
3802	Gao, 2004	15244514	TGAAGGAGAAGGTGTCTGCGGGA	AGGACGGTGCGGTGAGAGTG				Chen, 1996 -> Frosst, 1995		PCR-RFLP
3801	Amouzou, 2004	15051606	TGAAGGAGAAGGTGTCTGCGGGA	AGGACGGTGCGGTGAGAGTG				Weisberg, 1998 -> Frosst, 1995	15051606	PCR-RFLP			Study popolation
3800	Anello, 2004	15073531	TGAAGGAGAAGGTGTCTGCGGGA	AGGACGGTGCGGTGAGAGTG				Bosco, 2003 -> van der Put, 1997, 1998 -> Frosst, 1995	15073531	PCR-RFLP			Homocysteine and MHTFR in AD (study popolation).
3799	Ji, 2004	15063140								Hybridization			PCR and SNP array.
3798	Hiraoka, 2004	15044114	TGAAGGAGAAGGTGTCTGCGGGA	AGGACGGTGCGGTGAGAGTG				Frosst, 1995		PCR-RFLP
3797	Lee, 2004	15150439	TGAAGGAGAAGGTGTCTGCGGGA	AGGACGGTGCGGTGAGAGTG				Frosst, 1995		PCR-RFLP
3796	Qi, 2004	15312365										Chinese
3795	Wu, 2004	15640007										Chinese
3794	Di Crecchio, 2004	15121372	TGAAGGAGAAGGTGTCTGCGGGA	AGGACGGTGCGGTGAGAGTG				Frosst, 1995	15121372	PCR-RFLP			Hyperhomocysteinemia and MTHFR 677C-T Mutation in Patients under 50.
3793	Patnaik, 2004	15096570	GCTGACCTGAAGCACTTGAAGGAGAAG	AGGACGGTGCGGTGAGAGTG	29	3	29	Patnaik, 2004		PCR-RFLP			Reverse Primer from Frosst, 1995.
3792	Williams, 2004	15280126											[Primary Article not pertinent]. Study popolation.
3791	Rudack, 2004	15109703								Real-time PCR
3790	Spiridonova, 2004	15272569										Russian
3789	Beilby, 2004	15110890	TGAAGGAGAAGGTGTCTGCGGGA	AGGACGGTGCGGTGAGAGTG				Frosst, 1995		PCR-RFLP
3788	Vefring, 2004	15097012	TGAAGGAGAAGGTGTCTGCGGGA	AGGACGGTGCGGTGAGAGTG				Frosst, 1995		PCR-RFLP
3787	Samonakis, 2004	15259509											[Primary Article not pertinent]. Study popolation.
3786	Alberola, 2004	15217535								Real-time PCR
3785	Sanyal, 2004	14688016	GAGGCTGACTGAAGCACTTG	GTGGGGTGGAGGGAGCTTAT	30	4	30	Sanyal, 2004		PCR-RFLP			PCR-RFLP (Taq I).
3784	Gemmati, 2004	15159311	TGAAGGAGAAGGTGTCTGCGGGA	AGGACGGTGCGGTGAGAGTG				Frosst, 1995		PCR-RFLP
3783	Kimura, 2004	15764293	CTGGGAAGAACTCAGCGAAC	GGAAGGTGCAAGATCAGAGC	31	2	31	Kimura, 2004		PCR-RFLP
3782	Feix, 2004	15135249											[Primary Article not pertinent]. Study popolation.
3781	Pérez-Mutul, 2004	15163465	TGAAGGAGAAGGTGTCTGCGGGA	AGGACGGTGCGGTGAGAGTG				Frosst, 1995		PCR-RFLP
3780	Saldana Chaparro, 2004	15117441								Not declared			Case report.
3779	Uçar, 2004	15114595								Hybridization
3778	Almawi, 2004	15114606	TGAAGGAGAAGGTGTCTGCGGGA	AGGACGGTGCGGTGAGAGTG				Frosst, 1995		PCR-RFLP
3777	Pegoraro, 2004	15059157											[Primary Article not pertinent]. Study popolation.
3776	Boduroğlu, 2004	15103709											[Primary Article not pertinent]. Study popolation.
3775	Kölling, 2004	15135689								Real-time PCR TaqMan
3774	Mu, 2004	15231125										Chinese
3773	Chuansumrit, 2004	15691154											[Primary Article not pertinent].
3772	Schobess, 2004	16029968											[Primary Article full-text not available].
3771	Yano, 2004	15048559	TGAAGGAGAAGGTGTCTGCGGGA	AGGACGGTGCGGTGAGAGTG				Yi, 2002 -> Frosst, 1995	15048559	PCR-RFLP
3770	Perna, 2004	15149361									Comment
3769	Almawi, 2004	15353918								PCR-RFLP			[Sequence of the primers was not provided].
3768	Castro, 2004	15173232	TGAAGGAGAAGGTGTCTGCGGGA	AGGACGGTGCGGTGAGAGTG				Frosst, 1995		PCR-RFLP			Study popolation.
3767	Strandhagen, 2004	15138617								Sequencing			Zetterberg, 2002.
3766	Földes-Papp, 2004	15126103								FCCS			Laser-induced two-color fluorescence cross-correlation spectroscopy (FCCS) .
3765	Boncoraglio, 2004	15171737								Allele-specific PCR			One reverse primer 20 nucleotides long, was specific for the wile type allele; the other, 45 nucleotides long, was specific for the mutated allele.
3764	Wald, 2004	15179109									Meta-analysis
3763	Sun, 2004	15126006	TGAAGGAGAAGGTGTCTGCGGGA	AGGACGGTGCGGTGAGAGTG				Frosst, 1995		PCR-RFLP
3762	Wang, 2004	15151507								Not declared			MTHFR genotypes were determined in a previous study (Spence, 1999).
3761	Oterino, 2004	15154859	TGAAGGAGAAGGTGTCTGCGGGA	AGGACGGTGCGGTGAGAGTG				Frosst, 1995		PCR-RFLP
3760	Paynter, 2004	15184272							15184272	Real-time PCR TaqMan			[Sequence of the primers was not provided].
3759	Boyapati, 2004	15286469	TGAAGGAGAAGGTGTCTGCGGGA	AGGACGGTGCGGTGAGAGTG				Frosst, 1995		PCR-RFLP
3758	Brown, 2004	15136061								Heteroduplex			Kluijtmans, 2003 -> Barbaux, 2000.
3757	David, 2004	15164384											[Primary Article not pertinent]. Study popolation.
3756	Bhattacharyya, 2004	15198356								PCR-RFLP			[Sequence of the primers was not provided].
3755	Chen, 2004	15205693	TGAAGGAGAAGGTGTCTGCGGGA	AGGACGGTGCGGTGAGAGTGG				Frosst, 1995		PCR-RFLP			The primers were considered as primers from Frosst, 1995.
3754	Kirke, 2004	15155469								Not declared
3753	Jiang, 2004	15308044										Chinese
3752	Perry, 2004	15226470	TGAAGGAGAAGGTGTCTGCGGGA	AGGACGGTGCGGTGAGAGTG				Frosst, 1995	15226470	PCR-RFLP
3751	Bosco, 2004	15201366	TGAAGGAGAAGGTGTCTGCGGGA	AGGACGGTGCGGTGAGAGTG				Bosco, 2003 -> van der Put, 1997, 1998 -> Frosst, 1995	15201366	PCR-RFLP
3750	Pezzetti, 2004	15221800	TGAAGGAGAAGGTGTCTGCGGGA	AGGACGGTGCGGTGAGAGTG				Frosst, 1995		PCR-RFLP
3749	Gaspar, 2004	15054400	TGAAGGAGAAGGTGTCTGCGGGA	AGGACGGTGCGGTGAGAGTG				Frosst, 1995	15054400	PCR-RFLP
3748	Sidney, 2004	15208046	TGAAGGAGAAGGTGTCTGCGGGA	AGGACGGTGCGGTGAGAGTG				Arruda, 1997 -> Frosst, 1995		PCR-RFLP
3747	Valdez, 2004	15223011								SSCP			Goyette, 1995 not found in our PubMed search due to absence of the polymorphism name in the PubMed record. The primers were considered as primers from Frosst, 1995.
3746	Félix, 2004	15259035	TGAAGGAGAAGGTGTCTGCGGGA	AGGACGGTGCGGTGAGAGTG				Frosst, 1995	15259035	PCR-RFLP
3745	Makino, 2004	15214944	TGAAGGAGAAGGTGTCTGCGGGA	AGGACGCTGCGGTGAGAGTG				Frosst, 1995		PCR-RFLP
3744	Nurk, 2004	15210385											[Primary Article not pertinent]. The Hordaland Homocysteine Study (Associations between Maternal Methylenetetrahydrofolate Reductase Polymorphisms and Adverse Outcomes of Pregnancy).
3743	Fawaz, 2004	15224376	TGAAGGAGAAGGTGTCTGCGGGA	AGGACGGTGCGGTGAGAGTG				Hanson, 2001 -> Frosst, 1995		PCR-RFLP
3742	Nakai, 2004	15193960								Array
3741	Aléssio, 2004	15216546	TGAAGGAGAAGGTGTCTGCGGGA	AGGACGGTGCGGTGAGAGTG				Weisberg, 1998 -> Frosst, 1995		PCR-RFLP
3740	Wang, 2004	15355664										Chinese
3739	Cantu, 2004	15192249											[Primary Article not pertinent]. Hyperhomocysteinemia and Cerebral Venous Thrombosis relation.
3738	Sadewa, 2004	15310304								Sequencing
3737	Bathum, 2004	14727014	TGAAGGAGAAGGTGTCTGCGGGA	AGGACGGTGCGGTGAGAGTG				Frosst, 1995		PCR-RFLP
3736	Di Micco, 2004	15553601								Not declared			Case report.
3735	Incalcaterra, 2004	15284679									Review
3734	Lee, 2004	15284001	TGAAGGAGAAGGTGTCTGCGGGA	AGGACGGTGCGGTGAGAGTG				Nelen, 1997 -> Frosst, 1995		PCR-RFLP			Nelen, 1997 not found in our PubMed search due to absence of the polymorphism name in the PubMed record.
3733	Hiraoka, 2004	15527064	TGAAGGAGAAGGTGTCTGCGGGA	AGGACGGTGCGGTGAGAGTG				Frosst, 1995		PCR-RFLP
3732	Terzolo, 2004	15292300								PCR-RFLP			[Sequence of the primers was not provided].
3731	Couto, 2004	15481892	TGAAGGAGAAGGTGTCTGCGGGA	AGGACGGTGCGGTGAGAGTG				Frosst, 1995		PCR-RFLP
3730	Husemoen, 2004	15054427	ATCTCTGGGGTCAGAAGCATATC	CAGGAAACAGCTATGACCAGGACGGTGCGGTGAGAGTG			17	Jørgensen, 2002		PCR-RFLP			In order to incorporate an extra cleavage site for the restriction enzyme Hinf I in addition to the site generated by the MTHFR(C677T) mutation, the forward primer was located 191 bp upstream of the forward primer originally used by Miyao, 2000 (-> Welch, 1998 -> Frosst, 1995).
3729	Infante-Rivard, 2004	15289170								Hybridization
3728	Uthman, 2004	15293102								Not declared			Case report.
3727	Saffroy, 2004	15033905	TGAAGGAGAAGGTGTCTGACGGA	AGGACGGTGCGGTGAGAGTG			16	Saffroy, 2002		PCR-RFLP			Modified from Saffroy, 2002, introducing an AspI restriction site (underlined) TGAAGGAGAAGGTGTCTGACGGA.
3726	Cicek, 2004	15298954	GGTCAGAAGCATATCAGTCATGAG	CTGGGAAGAACTCAGCGAACTCAG	32	6	32	Cicek, 2004		PCR-RFLP
3725	Debus, 2004	15293282											Junker, 1999 [Cited Article not pertinent].
3724	Lu, 2004	15301724										Chinese
3723	Moore, 2004	15219943								Not declared			Zheng, 2001 PMID 11401921 not found in our PubMed search due to absence of the polymorphism name in the PubMed record.Whole Genome Amplification followed by not declared method for genotyping.
3722	Yeh, 2004	15351855											[Primary Article full-text not available].
3721	De Maat, 2004	15333035	TGAAGGAGAAGGTGTCTGCGGGA	AGGACGGTGCGGTGAGAGTG				Frosst, 1995	15333035	PCR-RFLP
3720	Pinto, 2004	15359390	TGAAGGAGAAGGTGTCTGCGGGA	AGGACGGTGCGGTGAGAGTG				Frosst, 1995		PCR-RFLP
3719	Shelnutt, 2004	15350988	TGAAGGAGAAGGTGTCTGCGGGA	AGGACGGTGCGGTGAGAGTG				Frosst, 1995	15350988	PCR-RFLP
3718	Kosmas, 2004	15311088									Meta-analysis
3717	Toyoda, 2004	15497528								Not declared			Case report.
3716	Botto, 2004	15301885	TGAAGGAGAAGGTGTCTGCGGGA	AGGACGGTGCGGTGAGAGTG				Frosst, 1995		PCR-RFLP
3715	Khare, 2004	15470279	TGAAGGAGAAGGTGTCTGCGGGA	AGGACGGTGCGGTGAGAGTG				Abbate, 1998 -> Frosst, 1995		PCR-RFLP
3714	Heux, 2004	15750260	TGAAGGAGAAGGTGTCTGCGGGA	AGGACGGTGCGGTGAGAGTG				Frosst, 1995		PCR-RFLP
3713	Winkelmayer, 2004	15379760	TGAAGGAGAAGGTGTCTGCGGGA	AGGACGGTGCGGTGAGAGTG				Frosst, 1995	15379760	PCR-RFLP
3712	Buysschaert, 2004	15525878	TGAAGGAGAAGGTGTCTGCGGGA	AGGACGGTGCGGT(GAGTCT)GGG			15	Hainaut, 2002		PCR-RFLP			Reverse primer modified from Frosst, 1995 with TC introducing a Hinf I restriction site in mutated/WT; GG increases the stability of primer binding.
3711	Lin, 2004	15117811	TGAAGGAGAAGGTGTCTGCGGGA	AGGACGGTGCGGTGAGAGTG				Skibola, 1999 -> Frosst, 1995	15117811	PCR-RFLP
3710	Narayanan, 2004	15342443	TGAAGGAGAAGGTGTCTGCGGGA	AGGACGGTGCGGTGAGAGTG				Frosst, 1995		PCR-RFLP
3709	Drogan, 2004	15469653								PCR-RFLP			[No information about the primers] Dierkes, 2001a [Cited Article full-text not available].
3708	Golbahar, 2004	15336613	TGAAGGAGAAGGTGTCTGCGGGA	AGGACGGTGCGGTGAGAGTG				Miyao, 2000 -> Welch, 1998 -> Frosst, 1995		PCR-RFLP			Welch, 1998 not found in our PubMed search due to absence of the polymorphism name in the PubMed record.
3707	Durga, 2004	15306169									Review
3706	Grieu, 2004	15510613	TGAAGGAGAAGGTGTCTGCGGGA	CCTCACCTGGATGGGAAAGATCC			18	Shannon, 2002		PCR-RFLP			Shannon, 2002 not found in our PubMed search because C677T is not referenced to (only "TT" is mentioned). Sense primer from Frosst, 1995.
3705	Marcucci, 2004	15389232											[Primary Article not pertinent]. No genotyping.
3704	Björklund, 2004	15352998	TGAAGGAGAAGGTGTCTGCGGGA	AGGACGGTGCGGTGAGAGTG				Björklund, 2000; Rady, 2002 -> Frosst, 1995		PCR-RFLP			Björklund, 2000 [Not in PubMed database].
3703	Pihusch, 2004	15385813								PCR-RFLP			[Sequence of the primers was not provided]. Amplicon length of 219 bp, digested with Hinf I: 176 bp e 43 bp if mutated.
3702	Resch, 2004	15515881	TGAAGGAGAAGGTGTCTGCGGGA	AGGACGGTGCGGTGAGAGTG				Frosst, 1995		PCR-RFLP
3701	Driul, 2004	15531855										Italian
3700	Konrad, 2004	15503105								Real-time PCR
3699	Lombardo, 2004	15648556								Not declared			Case report.
3698	Zhang, 2004	15449187								Real-time PCR
3697	Szamosi, 2004	15466944	TGAAGGAGAAGGTGTCTGCGGGA	AGGACGGTGCGGTGAGAGTG				Frosst, 1995		PCR-RFLP
3696	Angeline, 2004	15351230								PCR-RFLP			[No information about the primers] Peng, 2001 [Cited Article full-text not available].
3695	Takamura, 2004	15309447	CTGGGAAGAACTCAGCGAAC	GGAAGGTGCAAGATCAGAGC			31	Kimura, 2004		PCR-RFLP
3694	Eid, 2004	15559724								Allele-specific PCR			Hessner, 1999.
3693	Chillemi, 2004	15369744											[Primary Article not pertinent].
3692	Refsum, 2004	15319318	TGAAGGAGAAGGTGTCTGCGGGA	AGGACGGTGCGGTGAGAGTG					15319318	Real-time PCR			Ulvik, 2001 -> Ulvik, 1998 -> Ulvik, 1997 -> Frosst, 1995.
3691	Viklický, 2004	15369724	TGAAGGAGAAGGTGTCTGCGGGA	AGGACGGTGCGGTGAGAGTG				Frosst, 1995		PCR-RFLP
3690	Glueck, 2004b	15497023											[Primary Article full-text not available].
3689	Schiavon, 2004	15452397								Not declared			Case report.
3688	Imamura, 2004	15494775	TGAAGGAGAAGGTGTCTGCGGGA	AGGACGGTGCGGTGAGAGTG				Frosst, 1995		PCR-RFLP
3687	Macdonald, 2004	15454103	TGAAGGAGAAGGTGTCTGCGGGA	AGGACGGTGCGGTGAGAGTG				Frosst, 1995	15454103	PCR-RFLP
3686	Skibola, 2004	15198953	CGGTGCATGCCTTCACAA	CTGACCTGAAGCACTTGAAGGA					15198953	Real-time PCR
3685	McBride, 2004	15390319	TGAAGGAGAAGGTGTCTGCGGGA	AGGACGGTGCGGTGAGAGTG				Frosst, 1995		PCR-RFLP
3684	Yilmaz, 2004	15387863	TGAAGGAGAAGGTGTCTGCGGGA	AGGACGGTGCGGTGAGAGTG				Frosst, 1995; Yilmaz, 2004 -> Frosst, 1995		PCR-RFLP
3683	Kelemen, 2004	15380460	TGAAGGAGAAGGTGTCTGCGGGA	AGGACGGTGCGGTGAGAGTG				Spence, 1999 -> Frosst, 1995		PCR-RFLP
3682	Berkun, 2004	15361376	TGAAGGAGAAGGTGTCTGCGGGA	AGGACGGTGCGGTGAGAGTG				Friedman, 1999 -> Frosst, 1995		PCR-RFLP
3681	Dedoussis, 2004	15447889	TGAAGGAGAAGGTGTCTGCGGGA	AGGACGGTGCGGTGAGAGTG				Frosst, 1995	15447889	PCR-RFLP
3680	Hustad, 2004	15447919	TGAAGGAGAAGGTGTCTGCGGGA	AGGACGGTGCGGTGAGAGTG					15447919	Real-time PCR			Ulvik, 2001 -> Ulvik, 1998 -> Ulvik, 1997 -> Frosst, 1995.
3679	Cushman, 2004	15467059									Meta-analysis
3678	Ye, 2004	15769328										Chinese
3677	Takeshima, 2004	15651339										Japanese
3676	Malavazi, 2004	15765596										Portuguese
3675	Yebra Yebra, 2004	15511412										Spanish
3674	Duthie, 2004	15831129									Review
3673	Strain, 2004	15831132									Review
3672	Liu, 2004	15561486	CAAAGGCCACCCCGAAGC	AGGACGGTGCGGTGAGAGTG			3	Schmitz, 1996	15561486	PCR-RFLP
3671	Smolková, 2004	15548759	TGAAGGAGAAGGTGTCTGCGGGA	AGGACGGTGCGGTGAGGAGGTG				Goyette, 1994 -> Frosst, 1995		PCR-RFLP			Goyette, 1994 not found in our PubMed search due to absence of the polymorphism name in the PubMed record. The primers appear to be derived from from Frosst, 1995 with two discrepancies in the reverse primer (in red).
3670	Nückel, 2004	15385937	TGAAGGAGAAGGTGTCTGCGGGA	AGGACGGTGCGGTGAGAGTG				Skibola, 1999 -> Frosst, 1995	15385937	PCR-RFLP
3669	Ghandour, 2004	15514261											[Primary Article not pertinent]. Mouse.
3668	Vaughn, 2004	15514263	TGAAGGAGAAGGTGTCTGCGGGA	AGGACGGTGCGGTGAGAGTG				Yi, 2002 -> Frosst, 1995	12175537	PCR-RFLP
3667	Toffoli, 2004	15688606									Review
3666	Singal, 2004	15492840	TGAAGGAGAAGGTGTCTGCGGGA	AGGACGGTGCGGTGAGAGTG				Frosst, 1995		PCR-RFLP
3665	Kalina, 2004	15458711	TGAAGGAGAAGGTGTCTGCGGGA	AGGACGGTGCGGTGAGAGTG				Frosst, 1995		PCR-RFLP
3664	Yin, 2004	15546509	TGAAGGAGAAGGTGTCTGCGGGA	AGGACGGTGCGGTGAGAGTG				Frosst, 1995		PCR-RFLP
3663	Fang, 2004	15386507								HPLC			Denaturing high-performance liquid chromatography (DHPLC)
3662	Casas, 2004	15534175									Meta-analysis
3661	Lin, 2004	15736423	TGAAGGAGAAGGTGTCTGCGGGA	AGGACGGTGCGGTGAGAGTG				Frosst, 1995		PCR-RFLP
3660	Leiba, 2004	15479893	TGAAGGAGAAGGTGTCTGCGGGA	AGGACGGTGCGGTGAGAGTG				Salomon, 1999 -> Frosst, 1995		PCR-RFLP
3659	Robien, 2004	15569990	TGAAGGAGAAGGTGTCTGCGGGA	AGGACGGTGCGGTGAGAGTG				Ulrich, 2001 -> Ulrich, 1999 -> Frosst, 1995		PCR-RFLP
3658	Frederiksen, 2004	15226189	GCCCAGCCACTCACTGTTTTA	AGGACGGTGCGGTGAGAGTG	33	6	33	Frederiksen, 2004		PCR-RFLP			Reverse primer from Frosst, 1995.
3657	Gao, 2004	15769364										Chinese
3656	Pavarino-Bertelli, 2004	15686674	TGAAGGAGAAGGTGTCTGCGGGA	AGGACGGTGCGGTGAGAGTG				Yi, 2002 -> Frosst, 1995	12175537	PCR-RFLP			Multiplex PCR.
3655	Tan, 2004	15564899	TGAAGGAGAAGGTGTCTGCGGGA	AGGACGGTGCGGTGAGAGTG				Frosst, 1995		PCR-RFLP
3654	Etienne, 2004	15608557							15608557	PCR			[Sequence of the primers was not provided].
3653	Sazci, 2004	15390052	TGAAGGAGAAGGTGTCTGCGGGA	GCAAGTGATGCCCATGTCGGTG			20	Kara, 2003		PCR-RFLP			Forward primer from Frosst, 1995.
3652	Kelly, 2004	15582924	TGAAGGAGAAGGTGTCTGCGGGA	AGGACGGTGCGGTGAGAGTG				Frosst, 1995		PCR-RFLP
3651	Balasa, 2004	15590848											[Primary Article full-text not available].
3650	Sull, 2004	15581963								Primer extension			SNaPshot.
3649	Lovricević, 2004	15666596								Real-time PCR
3648	Le Marchand, 2004	15598763								Real-time PCR
3647	Ulvik, 2004	15598777	TGAAGGAGAAGGTGTCTGCGGGA	AGGACGGTGCGGTGAGAGTG						Real-time PCR TaqMan
3646	Chen, 2004	15598787	TGAAGGAGAAGGTGTCTGCGGGA	AGGACGGTGCGGTGAGAGTG				Giovannucci, 2003 -> Chen, 1996 -> Frosst, 1995	15598787	PCR-RFLP
3645	Rudd, 2004	15598791								Real-time PCR
3644	Brosnan, 2004	15630149									Review
3643	Li, 2004	15589218	TGAAGGAGAAGGTGTCTGCGGGA	AGGACGGTGCGGTGAGAGTG				Frosst, 1995		PCR-RFLP
3642	Woodside, 2004	15530908	TGAAGGAGAAGGTGTCTGCGGGA	AGGACGGTGCGGTGAGAGTG				Brown, 2003 -> Harmon, 1996 -> Frosst, 1995		PCR-RFLP
3641	Salomon, 2004	15592283	TGAAGGAGAAGGTGTCTGCGGGA	AGGACGGTGCGGTGAGAGTG				Salomon, 1999 -> Frosst, 1995	15592283	PCR-RFLP
3640	Matsuo, 2004	15551285	TGAAGGAGAAGGTGTCTGCGGGA	AGGACGGTGCGGTGAGAGTG				Frosst, 1995		PCR-RFLP
3639	Fillon-Emery, 2004	15585767	TGAAGGAGAAGGTGTCTGCGGGA	AGGACGGTGCGGTGAGAGTG				van der Put, 1995 -> Frosst, 1995	15585767	PCR-RFLP
3638	Kim, 2004	15533596	TGAAGGAGAAGGTGTCTGCGGGA	AGGACGGTGCGGTGAGAGTG				Frosst, 1995		PCR-RFLP
3637	Miriuka, 2005	15612980	TGAAGGAGAAGGTGTCTGCGGGA	AGGACGGTGCGGTGAGAGTG				Frosst, 1995		PCR-RFLP			MTHFR C677T genotypes were read from a single multiplex assay designed to report prothrombin 20210A and factor V Leiden polymorphisms as well
3636	Miall, 2005	15792676								PCR			[Sequence of the primers was not provided].
3635	Fattal-Valevski, 2005	15907528	TGAAGGAGAAGGTGTCTGCGGGA	AGGACGGTGCGGTGAGAGTG				Frosst, 1995	15907528	PCR-RFLP
3634	Gerhardt, 2005	15630502	TGAAGGAGAAGGTGTCTGCGGGA	AGGACGGTGCGGTGAGAGTG				Frosst, 1995		PCR-RFLP
3633	Shostak, 2005	15989003										Russian
3632	Kalashnikova, 2005	16320685										Russian
3631	Sarbia 2005	15841723											[Primary Article full-text not available].
3630	Melo, 2005	15773669										Portuguese
3629	Strauss, 2005	16521945										Polish
3628	Veselá, 2005	15588157							15588157	Allele-specific PCR			Janosikova 2003 no C677T in the title.
3627	Valik, 2005	16166815								Not declared			[Sequence of the primers was not provided]. Case Report.
3626	Lin, 2005	15625161									Meta-analysis
3625	Otani, 2005	16351505								MS			MassARRAY
3624	Szolnoki, 2005	15454671	TGAAGGAGAAGGTGTCTGCGGGA	AGGACGGTGCGGTGAGAGTG				Clark, 1998 -> Frosst, 1995	9799766	PCR-RFLP
3623	Trimarchi, 2005	16433478										Spanish
3622	Meshkov, 2005	16091654										Russian
3621	Coppen, 2005	15671130									Review
3620	Wang, 2005	16055944	GTCCCTGTGGTCTCTTCATCC	CGGAAGAATGTGTCAGCCTC	34	1	34	Wang, 2005		PCR-RFLP			Modification of method of Wiemels, 2001.
3619	Miyaki, 2005	15895286	CCCAGCCACTCACTGTTTTAG	TGGGAAGAACTCAGCGAACT	35	2	35	Miyaki, 2005		PCR-RFLP
3618	Zintzaras, 2005	15902512									Meta-analysis
3617	Kumar, 2005	16244782								Primer extension			SNaPshot.
3616	Karagas, 2005	16217917	TGAAGGAGAAGGTGTCTGCGGGA	AGGACGGTGCGGTGAGAGTG				Frosst, 1995		PCR-RFLP
3615	Kang, 2005	15589597	TGAAGGAGAAGGTGTCTGCGGGA	AGGACGGTGCGGTGAGAGTG				Chen, 1996 -> Frosst, 1995		PCR-RFLP
3614	Alluri, 2005	15613145	TGAAGGAGAAGGTGTCTGCGGGA	AGGACGGTGCGGTGAGAGTG				Angchaisuksiri, 2000 -> Frosst, 1995		PCR-RFLP			Sarinee, 2000 -> error in the surname cited.
3613	Karageorgiou, 2005	15647643											[Primary Article not pertinent]. Radiological resolution of the patient's pathology.
3612	Wang, 2005	16045580	TGAAGGAGAAGGTGTCTGCGGGA	AGGACGGTGCGGTGAGAGTG				Frosst, 1995		PCR-RFLP
3611	Dodelson de Kremer, 2005	15617551	TGAAGGAGAAGGTGTCTGCGGGA	AGGACGGTGCGGTGAGAGTG				Frosst, 1995		PCR-RFLP
3610	Thompson, 2005	15843209	TGAAGGAGAAGGTGTCTGCGGGA	AGGACGGTGCGGTGAGAGTG				Miriuka, 2005 -> Frosst, 1995		PCR-RFLP			Miriuka, 2005 single multiplex assay.
3609	Gadelha, 2005	15528884	TGAAGGAGAAGGTGTCTGCGGGA	AGGACGGTGCGGTGAGAGTG				Frosst, 1995		PCR-RFLP
3608	Sazci, 2005	15386535	TGAAGGAGAAGGTGTCTGCGGGA	GCAAGTGATGCCCATGTCGGTG			20	Kara, 2003		PCR-RFLP			Modification of the method from Frosst, 1995.
3607	Jiang, 2005	15829374	TGAAGGAGAAGGTGTCTGCGGGA	AGGACGGTGCGGTGAGAGTG				Miao, 2002 -> Song, 2001 -> Skibola, 1999 -> Frosst, 1995		PCR-RFLP
3606	Cesari, 2005	15528477	TGAAGGAGAAGGTGTCTGCGGGA	AGGACGGTGCGGTGAGAGTG				Frosst, 1995		PCR-RFLP
3605	Ruiz-Argüelles, 2005	15609280	TGAAGGAGAAGGTGTCTGCGGGA	AGGACGGTGCGGTGAGAGTG				Kluijtmans, 1996 -> Frosst, 1995	8554066	PCR-RFLP
3604	Koleva, 2005	16313049										Bulgarian
3603	Szolnoki, 2005	15595935								Heteroduplex			Clark, 1998PMID 9799766.
3602	Couto, 2005	15821810	TGAAGGAGAAGGTGTCTGCGGGA	AGGACGGTGCGGTGAGAGTG				Frosst, 1995		PCR-RFLP
3601	Sun, 2005	15607533	TGAAGGAGAAGGTGTCTGCGGGA	AGGACGGTGCGGTGAGAGTG				Frosst, 1995		PCR-RFLP
3600	Casas, 2005	15652605									Meta-analysis
3599	Stanulla, 2005	15632215								Not declared
3598	Chen, 2005	15637738									Meta-analysis
3597	Zhonghua, 2005	15840222										Chinese
3596	Zotz, 2005	15711747	TGAAGGAGAAGGTGTCTGCGGGA	AGGACGGTGCGGTGAGAGTG				Frosst, 1995		PCR-RFLP
3595	Undas, 2005	15711753	TGAAGGAGAAGGTGTCTGCGGGA	AGGACGGTGCGGTGAGAGTG				Frosst, 1995		PCR-RFLP
3594	Shen, 2005	15643524	TGAAGGAGAAGGTGTCTGCGGGA	AGGACGGTGCGGTGAGAGTG				Rady, 2002 -> Frosst, 1995; Shen, 2001 -> Skibola, 1999; Weisberg, 1998 -> Frosst, 1995		PCR-RFLP
3593	Almeida, 2005	15582752	TGAAGGAGAAGGTGTCTGCGGGA	AGGACGGTGCGGTGAGAGTG				Frosst, 1995		PCR-RFLP
3592	Aucella, 2005	15618240	TGAAGGAGAAGGTGTCTGCGGGA	AGGACGGTGCGGTGAGAGTG				Fodinger, 1997 -> Frosst, 1995		PCR-RFLP
3591	Ventura, 2005	15698398	TGAAGGAGAAGGTGTCTGCGGGA	AGGACGGTGCGGTGAGAGTG				Frosst, 1995		PCR-RFLP
3590	Sofi, 2005	15768007	TGAAGGAGAAGGTGTCTGCGGGA	AGGACGGTGCGGTGAGAGTG				Abbate, 1998 -> Frosst, 1995		PCR-RFLP
3589	Den Heijer, 2005	15670035									Meta-analysis
3588	Sarkar, 2005	15526010								PCR-RFLP			[No information about the primers] Linfert, 1998 [Cited Article full-text not available].
3587	Glueck, 2005	15746649	TGAAGGAGAAGGTGTCTGCGGGA	AGGACGGTGCGGTGAGAGTG				Glueck, 2003, 2001, 2001b, 1999; Balasa, 1999 -> Frosst, 1995		PCR-RFLP
3586	Krabbendam, 2005	15653194									Review
3585	Golbahar 2005	15681105	TGAAGGAGAAGGTGTCTGCGGGA	AGGACGGTGCGGTGAGAGTG				Frosst, 1995		PCR-RFLP
3584	Ozbek, 2005	15831156	TGAAGGAGAAGGTGTCTGCGGGA	AGGACGGTGCGGTGAGAGTG				Akar, 2000 -> Frosst, 1995		PCR-RFLP
3583	Gupta, 2005	15449030								PCR-RFLP			[Sequence of the primers was not provided].
3582	Parle-McDermott 2005	15633187	TGAAGGAGAAGGTGTCTGCGGGA	AGGACGGTGCGGTGAGAGTG				Frosst, 1995		PCR-RFLP
3581	Hertzberg, 2005	15842041								PCR-RFLP			[Sequence of the primers was not provided].
3580	Chen, 2005	15735051	TGAAGGAGAAGGTGTCTGCGGGA	AGGACGGTGCGGTCAGAGTG				Chen, 2002 -> Chen, 1996 -> Frosst, 1995	12042673	PCR-RFLP			Primers appear to be derived from Frosst, 1995 with a difformity (G -> C) at 3′ of reverse primer.
3579	Li, 2005	15719048										Chinese
3578	Chen, 2005	15952646										Chinese
3577	Dordević, 2005	15790048										Serbian
3576	Thawnashom, 2005	15916056	TGAAGGAGAAGGTGTCTGCGGGA	AGGACGGTGCGGTGAGAGTG				Frosst, 1995		PCR-RFLP
3575	Marcucci, 2005	15748240								PCR-RFLP			[Sequence of the primers was not provided].
3574	Kawamoto, 2005	17904003	TGAAGGAGAAGGTGTCTGCGGGA	AGGACGGTGCGGTGAGAGTG				Frosst, 1995		PCR-RFLP
3573	Strauss, 2005	16077191	TGAAGGAGAAGGTGTCTGCGGGA	AGGACGGTGCGGTGAGAGTG				Frosst, 1995		PCR-RFLP
3572	Papoutsakis, 2005	15735067	TGAAGGAGAAGGTGTCTGCGGGA	AGGACGGTGCGGTGAGAGTG				Frosst, 1995		PCR-RFLP			The primers were considered as primers from Frosst, 1995. Forward primer with fewer 2 bases.
3571	Quinlivan, 2005	15735068	TGAAGGAGAAGGTGTCTGCGGGA	AGGACGGTGCGGTGAGAGTG				Yi, 2002 -> Frosst, 1995	12175537	PCR-RFLP			Yi, 2002 Multiplex PCR but uses primer from Frosst, 1995.
3570	Jakobsen, 2005	15735113	TGAAGGAGAAGGTGTCTGCGGGA	AGGACGGTGCGGTGAGAGTG				Frosst, 1995		PCR-RFLP
3569	Driul, 2005	15733879	AGGGAGCTTTGAGGCTGACCTGAA	ACGATGGGGCAAGTGATGCCCATG			5	Goyette, 1994		PCR-RFLP			Goyette, 1994 not found in our PubMed search due to absence of the polymorphism name in the PubMed record.
3568	Zoodsma, 2005	15635481								Real-time PCR
3567	Capaccio, 2005b	15775757								Real-time PCR
3566	Erkan, 2005	15716659	TGAAGGAGAAGGTGTCTGCGGGA	AGGACGGTGCGGTGAGAGTG				Frosst, 1995		PCR-RFLP
3565	Abrahamsen, 2005	15777680								Not declared
3564	Kelly, 2005	15548731											[Primary Article not pertinent]. Mouse.
3563	Guigonis, 2005	15754282								Not declared			Case report.
3562	Gutiérrez, 2005	15755387										Spanish
3561	Pufulete, 2005	15726099								Heteroduplex			Pufulete, 2003 12730865 -> Barbaux, 2000.
3560	Aplenc, 2005	15781665								Sequencing
3559	Xiao, 2005	15793792										Chinese
3558	Morel, 2005	15849796	TGAAGGAGAAGGTGTCTGCGGGA	AGGACGGTGCGGTGAGAGTG				Frosst, 1995		PCR-RFLP
3557	Stiakaki, 2005	15547928								Hybridization			FV-PT-MTHFR Strip assay.
3556	Gibson, 2005	16028846								Primer extension			SNaPshot.
3555	Villadsen, 2005	15300362	ATCTCTGGGGTCAGAAGCATATC	CAGGAAACAGCTATGACCAGGACGGTGCGGTGAGAGTG			17	Jørgensen, 2002		PCR-RFLP			In order to incorporate an extra cleavage site for the restriction enzyme Hinf I in addition to the site generated by the MTHFR(C677T) mutation, the forward primer was located 191 bp upstream of the forward primer originally used by Miyao, 2000 (-> Welch, 1998 -> Frosst, 1995).
3554	Mazza, 2005	15871860	TGAAGGAGAAGGTGTCTGCGGGA	AGGACGGTGCGGTGAGAGTG				Frosst, 1995		PCR-RFLP
3553	Real, 2005	15871862								SSCP
3552	Antonijevic, 2005	16052298								Not declared			Case report.
3551	Gerhardt, 2005	15842353	TGAAGGAGAAGGTGTCTGCGGGA	AGGACGGTGCGGTGAGAGTG				Frosst, 1995		PCR-RFLP
3550	Singh, 2005	15811073	TGAAGGAGAAGGTGTCTGCGGGA	CCTCACCTGGATGGGAAAGATCC			18	Shannon, 2002		PCR-RFLP			Shannon, 2002 not found in our PubMed search because C677T is not referenced to (only "TT" is mentioned). Sense primer from Frosst, 1995.
3549	Kealey, 2005	15682292								Heteroduplex			Kluijtmans, 2003 12642343 -> Barbaux, 2000.
3548	Brown, 2005	15834246	(6-FAM)-CCAGCCTCTCCTGACTGTCATC	GCGGTCCCAAAAGAGTCAGTAGCTGCGTGATGATGAAATCG	36	1	36	Brown, 2005		PCR-RFLP			Fluorescently labeled primers. Digestion with Hinf I.
3547	Lwin, 2005	15785306	CAAAGGCCACCCCGAAGC	AGGACGGTGCGGTGAGAGTG			3	Lwin, 2002 -> Schmitz, 1996		PCR-RFLP
3546	Friso, 2005	15824167	TGAAGGAGAAGGTGTCTGCGGGA	AGGACGGTGCGGTGAGAGTG				Frosst, 1995		PCR-RFLP
3545	Joseph, 2005	15801960	TGAAGGAGAAGGTGTCTGCGGGA	AGGACGGTGCGGTGAGAGTG				Frosst, 1995		PCR-RFLP
3544	Durga, 2005	15777543								PCR-RFLP			[Sequence of the primers was not provided].
3543	Pisciotta, 2005	15777550	TGAAGGAGAAGGTGTCTGCGGGA	AGGACGGTGCGGTGAGAGTG				Frosst, 1995		PCR-RFLP
3542	Haywood, 2005	15781933									Review
3541	Jünemann, 2005	15808177								Real-time PCR
3540	Anderson, 2005	15704130									Meta-analysis
3539	Klujber, 2005	15889539										Hungarian
3538	Fernández-Miranda, 2005	15847749										Spanish
3537	Dedoussis, 2005	15837084	TGAAGGAGAAGGTGTCTGCGGGA	AGGACGGTGCGGTGAGAGTG				Frosst, 1995		PCR-RFLP
3536	Verhoef, 2005	16047264									Review
3535	Rongioletti, 2005	16011963								Hybridization
3534	Mueller, 2005	15886665								Real-time PCR
3533	Davis, 2005	15867278	TGAAGGAGAAGGTGTCTGCGGGA	AGGACGGTGCGGTGAGAGTG				Yi, 2002 -> Frosst, 1995	12175537	PCR-RFLP			Yi, 2002 Multiplex PCR but uses primer from Frosst, 1995.
3532	Davis, 2005	15867279	TGAAGGAGAAGGTGTCTGCGGGA	AGGACGGTGCGGTGAGAGTG				Yi, 2002 -> Frosst, 1995	12175537	PCR-RFLP			Yi, 2002 Multiplex PCR but uses primer from Frosst, 1995.
3531	Guéant, 2005	15834031	TGAAGGAGAAGGTGTCTGCGGGA	AGGACGGTGCGGTGAGAGTG				Bosco, 2003 -> van der Put, 1997; van der Put, 1998; Hobbs, 2000 -> James, 1999; Wilson, 1999 -> Frosst, 1995	12923861	PCR-RFLP			Hobbs, 2000 PMID 12400059 -> James, 1999 PMID 10500018; Wilson, 1999 PMID 10444342.
3530	Capaccio, 2005	15949101								Real-time PCR
3529	Tutuncu, 2005	15836661	TGAAGGAGAAGGTGTCTGCGGGA	AGGACGGTGCGGTGAGAGTG				Frosst, 1995		PCR-RFLP
3528	Hickling, 2005	15831684	TGAAGGAGAAGGTGTCTGCGGGA	AGGACGGTGCGGTGAGAGTG				Frosst, 1995		PCR-RFLP
3527	McDonald, 2005	15845111	TGAAGGAGAAGGTGTCTGCGGGA	AGGACGGTGCGGTGAGAGTG				Wilcken, 1996 -> Frosst, 1995		PCR-RFLP
3526	Adinolfi, 2005	15834927	CGAAGCAGGGAGCTTTGAGG	AGGACGGTGCGGTGAGAGTG	37	3	37	Adinolfi, 2005		PCR-RFLP			Reverse primer from Frosst, 1995.
3525	Chen, 2005	15831933	TGAAGGAGAAGGTGTCTGCGGGA	AGGACGGTGCGGTGAGAGTG				Amouzou, 2004 -> Frosst, 1995		PCR-RFLP
3524	Also-Rallo, 2005	15866085	TGAAGGAGAAGGTGTCTGCGGGA	AGGACGGTGCGGTGAGAGTG				Frosst, 1995		PCR-RFLP
3523	Infante-Rivard, 2005	15824541								Hybridization			Infante-Rivard, 2002.
3522	Helfenstein, 2005	15820491	TGAAGGAGAAGGTGTCTGCGGGA	AGGACGGTGCGGTGAGAGTG				Frosst, 1995		PCR-RFLP
3521	Le Marchand, 2005	15894672	TGAAGGAGAAGGTGTCTGCGGGA	AGGACGGTGCGGTCAGAGTG				Le Marchand, 2002 -> Frosst, 1995		PCR-RFLP			The primers were considered as primers from Frosst, 1995.
3520	Shrubsole, 2005	15868433	TGAAGGAGAAGGTGTCTGCGGGA	AGGACGGTGCGGTGAGAGTG				Shrubsole, 2004 -> Frosst, 1995		PCR-RFLP
3519	Kim, 2005	16158971	TGAAGGAGAAGGTGTCTGCGGGA	AGGACGGTGCGGTGAGAGTG				Frosst, 1995		PCR-RFLP
3518	Martínez-Frías, 2005	15844203									Comment
3517	van Beynum, 2005	15883436	TGAAGGAGAAGGTGTCTGCGGGA	AGGACGGTGCGGTGAGAGTG				Frosst, 1995		PCR-RFLP
3516	Lewis, 2005	15729744									Meta-analysis
3515	Muntjewerff, 2005	15806605	TGAAGGAGAAGGTGTCTGCGGGA	AGGACGGTGCGGTGAGAGTG				Frosst, 1995		PCR-RFLP
3514	Kalemi, 2005	15837541	TGAAGGAGAAGGTGTCTGCGGGA	AGGACGGTGCGGTGAGAGTG				Kluijtmans, 1998 -> Frosst, 1995		PCR-RFLP
3513	Trimmer, 2005	15865426											[Primary Article not pertinent]. Escherichia coli Methylenetetrahydrofolate Reductase.
3512	Boyles, 2005	15816061									Review
3511	Neumann, 2005	15688408	TGAAGGAGAAGGTGTCTGCGGGA	AGGACGGTGCGGTGAGAGTG				Shen, 2001; Rady, 2002 -> Frosst, 1995		PCR-RFLP
3510	Lea, 2005	15893594	TGAAGGAGAAGGTGTCTGCGGGA	AGGACGGTGCGGTGAGAGTG				Lea, 2004 -> Kowa, 2000 -> Frosst, 1995		PCR-RFLP
3509	Schnakenberg, 2005	15921520								Real-time PCR
3508	Guan, 2005	15952129										Chinese
3507	Kobashi, 2005	16052395	TGAAGGAGAAGGTGTCTGCGGGA	AGGACGGTGCGGTGAGAGTG				Frosst, 1995		PCR-RFLP
3506	Morel, 2005	15896655	TGAAGGAGAAGGTGTCTGCGGGA	AGGACGGTGCGGTGAGAGTG				Frosst, 1995		PCR-RFLP
3505	Araki, 2005	15931619	TGAAGGAGAAGGTGTCTGCGGGA	AGGACGGTGCGGTGAGAGTG				Ma, 1996 -> Frosst, 1995		PCR-RFLP			Ma, 1996 not found in our PubMed search due to absence of the polymorphism name in the PubMed record.
3504	Jazbec, 2005	16019535	TGAAGGAGAAGGTGTCTGCGGGA	AGGACGGTGCGGTGAGAGTG				Yi, 2002 -> Frosst, 1995	12175537	PCR-RFLP			Multiplex PCR.
3503	Almawi, 2005	16082606								PCR-RFLP			[Sequence of the primers was not provided].
3502	Slooter, 2005	15946211											[No information about the primers] Tanis, 2003 [Cited Article not pertinent]. PCR-RFLP.
3501	Tzoufi, 2005	15996400											[Primary Article full-text not available].
3500	Ströhle, 2005	15870856									Review
3499	den Heijer, 2005	15756298	TGAAGGAGAAGGTGTCTGCGGGA	AGGACGGTGCGGTGAGAGTG				Frosst, 1995		PCR-RFLP
3498	Saibeni, 2005	15952099	TGAAGGAGAAGGTGTCTGCGGGA	AGGACGGTGCGGTGAGAGTG				Cattaneo, 1997 -> Frosst, 1995		PCR-RFLP
3497	Li, 2005	15941958	TGAAGGAGAAGGTGTCTGCGGGA	AGGACGGTGCGGTGAGAGTG				Frosst, 1995		PCR-RFLP
3496	Shi, 2005	15941959	TGAAGGAGAAGGTGTCTGCGGGA	AGGACGGTGCGGTGAGAGTG				Shen, 2001; Rady, 2002 -> Frosst, 1995		PCR-RFLP
3495	van den Donk, 2005	15941973	TGAAGGAGAAGGTGTCTGCGGGA	AGGACGGTGCGGTGAGAGTG				Frosst, 1995		PCR-RFLP
3494	Hüser, 2005	15933028											[Primary Article not pertinent]. Corynebacterium glutamicum.
3493	de Lau, 2005	15929053								Real-time PCR TaqMan
3492	Vieira, 2005	15880745								Real-time PCR			Shi, 2004.
3491	Souto, 2005	15849667	TGAAGGAGAAGGTGTCTGCGGGA	AGGACGGTGCGGTGAGAGTG				Frosst, 1995		PCR-RFLP
3490	von Castel-Dunwoody, 2005	15941899	TGAAGGAGAAGGTGTCTGCGGGA	AGGACGGTGCGGTGAGAGTG				Frosst, 1995		PCR-RFLP
3489	Rask, 2005	16188774	TGAAGGAGAAGGTGTCTGCGGGA	AGGACGGTGCGGTGAGAGTG				Frosst, 1995		PCR-RFLP
3488	Afeltra, 2005	15934123								Hybridization
3487	da Silva, 2005	15889417	TGAAGGAGAAGGTGTCTGCGGGA	AGGACGGTGCGGTGAGAGTG				Frosst, 1995		PCR-RFLP
3486	Mager, 2005	15950563	TGAAGGAGAAGGTGTCTGCGGGA	AGGACGGTGCGGTGAGAGTG				Frosst, 1995		PCR-RFLP
3485	Cronin, 2005	15947278									Meta-analysis
3484	Fernández-Miranda, 2005	16262529								Real-time PCR
3483	Festa, 2005	15914210	GAGGCTGACCTGAAGCACTTG	GTGGGGTGGAGGGAGCTTAT			28	Zhang, 2004		PCR-RFLP			PCR-RFLP (Taq I).
3482	Parle-McDermott, 2005	16123074	TGAAGGAGAAGGTGTCTGCGGGA	AGGACGGTGCGGTGAGAGTG				Frosst, 1995		PCR-RFLP
3481	O'Leary, 2005	15979034								Not declared
3480	Breen, 2005	15973722	CCCAGCCACTCACTGTTTTAGTTC	CCAAAGTACAACAAACCCCTCAAC	38	1	38	Breen, 2005		PCR-RFLP
3479	Lee, 2005	16030402										Korean
3478	López-Franco, 2005	15958894	TGAAGGAGAAGGTGTCTGCGGGA	AGGACGGTGCGGTGAGAGTG				Kluijtmans, 1996 -> Frosst, 1995		PCR-RFLP
3477	Ferrara, 2005	16009185								Not declared			Case report.
3476	Mangia, 2005	15947552	TGAAGGAGAAGGTGTCTGCGGGA	AGGACGGTGCGGTGAGAGTG				De Franchis, 1996 -> Frosst, 1995		PCR-RFLP
3475	Fatini, 2005	15905312	TGAAGGAGAAGGTGTCTGCGGGA	AGGACGGTGCGGTGAGAGTG				Abbate, 1998 -> Frosst, 1995	9569181	PCR-RFLP
3474	Glueck, 2005b	16015408	TGAAGGAGAAGGTGTCTGCGGGA	AGGACGGTGCGGTGAGAGTG				Glueck, 1999; Balasa, 1999 -> Frosst, 1995		PCR-RFLP			Glueck, 1999 not found in our PubMed search due to absence of the polymorphism name in the PubMed record.
3473	Wiwanitkit, 2005	16015422									Meta-analysis
3472	Machac, 2005	16128122										Czech
3471	Yang, 2005	15790587	TGAAGGAGAAGGTGTCTGCGGGA	AGGACGGTGCGGTGAGAGTG				Matsuo, 2004 -> Frosst, 1995		PCR-RFLP			Primers from Frosst, 1995.
3470	Dàvalos, 2005	15905108	TGAAGGAGAAGGTGTCTGCGGGA	AGGACGGTGCGGTGAGAGTG				Kupferminc, 2000 -> Kupferminc, 1999 -> Frosst, 1995		PCR-RFLP
3469	Mills, 2005	15937947								MS
3468	Cravo, 2005	16002792									Review
3467	Williams, 2005	16002796	TGAAGGAGAAGGTGTCTGCGGGA	AGGACGGTGCGGTGAGAGTG				Frosst, 1995		PCR-RFLP
3466	Chiuve, 2005	16002814								Real-time PCR
3465	Golomb, 2005	16009879									Review
3464	de Jonge, 2005	15797993	TGAAGGAGAAGGTGTCTGCGGGA	AGGACGGTGCGGTGAGAGTG				Frosst, 1995		PCR-RFLP
3463	Iqbal, 2005	19565010	TGAAGGAGAAGGTGTCTGCGGGA	AGGACGGTGCGGTGAGAGTG				Frosst, 1995		PCR-RFLP
3462	Lynch, 2005	16061602	TGAAGGAGAAGGTGTCTGCGGGA	AGGACGGTGCGGTGAGAGTG				Frosst, 1995		PCR-RFLP
3461	Lewandowski, 2005	16136407											Lewandowski, 2001 [Cited Article in Polish]; Lewandowski, 2003 [Cited Article in Polish].
3460	Jishi, 2005	16133896								Not declared			Case report.
3459	Oliveira, 2005	16096524	GCCTCTCCTGACTGTCATCC	TCACAAAGCGGAAGAATGTG	39	3	39	Oliveira, 2005		PCR-RFLP
3458	Kapiszewska, 2005	16043029	CCTTGAACAGGTGGAGGCCAG	GCGGTGAGAGTGGGGTGGAG			23	Abu-Amero, 2003		PCR-RFLP
3457	Lim, 2005	16046727								Real-time PCR TaqMan
3456	Bostantjopoulou, 2005	16040247	TGAAGGAGAAGGTGTCTGCGGGA	AGGACGGTGCGGTGAGAGTG				Frosst, 1995		PCR-RFLP
3455	Jones, 2005	15996600	AGGGAGCTTTGAGGCTGACCTGAA	GGGGACGATGGGGCAAGTGAT	40	1	40	Jones, 2005		PCR-RFLP
3454	Linnebank, 2005	16053469	TGAAGGAGAAGGTGTCTGCGGGA	AGGACGGTGCGGTGAGAGTG				Frosst, 1995		PCR-RFLP
3453	Wang, 2005	16234002	TGAAGGAGAAGGTGTCTGCGGGA	AGGACGGTGCGGTGAGAGTG				Song, 2001 -> Skibola, 1999 -> Frosst, 1995		PCR-RFLP
3452	Matsubayashi, 2005	16234003	TGAAGGAGAAGGTGTCTGCGGGA	AGGACGGTGCGGTGAGAGTG				Frosst, 1995		PCR-RFLP
3451	Jiang, 2005	16081343	CAAAGGCCACCCCGAAGC	AGGACGGTGCGGTGAGAGTG			3	Jiang, 2004 -> Schmitz, 1996		PCR-RFLP			Reverse primer from Frosst, 1995.
3450	Hirose, 2005	16108833	TGAAGGAGAAGGTGTCTGCGGGA	AGGACGGTGCGGTGAGAGTG				Frosst, 1995		PCR-RFLP
3449	Eaton, 2005	16103455	TGAAGGAGAAGGTGTCTGCGG	AGGACGGTGCGGTGAGAGTG				Keku, 2002 -> Chen, 1996 -> Frosst, 1995	12496052	PCR-RFLP			Primers appear to be derived from Frosst, 1995 with a difformity (missing GA) at 3′ of reverse primer. Chen, 1996 reported another sequence with a mismatch: AGGACGGTGCGGTCAGAGTG.
3448	Chango, 2005	16115349	TGAAGGAGAAGGTGTCTGCGGGA	AGGACGGTGCGGTGAGAGTG				Frosst, 1995		PCR-RFLP
3447	Guéant-Rodriguez, 2005	16268464	TGAAGGAGAAGGTGTCTGCGGGA	AGGACGGTGCGGTGAGAGTG				Anwar, 2001 -> van der Put, 1998 -> Frosst, 1995		PCR-RFLP
3446	Reif, 2005	16055253	TGAAGGAGAAGGTGTCTGCGGGA	GCAAGTGATGCCCATGTCGGTG			20	Kara, 2003		PCR-RFLP			Modification from Frosst, 1995. With the new primer, wild types (C677C) produced a single band at 110 bp. Heterozygotes (C677T) produced 110, 87 and 23 bp fragments. Homozygotes (T677T) produced 87 and 23 bp fragments.
3445	Vilella, 2005	16076517	TGAAGGAGAAGGTGTCTGCGGGA	AGGACGGTGCGGTGAGAGTG				Virgos, 1999; Frosst, 1995		PCR-RFLP
3444	Sazci, 2005	16084002	TGAAGGAGAAGGTGTCTGCGGGA	GCAAGTGATGCCCATGTCGGTG			20	Kara, 2003		PCR-RFLP			Modification from Frosst, 1995. With the new primer, wild types (C677C) produced a single band at 110 bp. Heterozygotes (C677T) produced 110, 87 and 23 bp fragments. Homozygotes (T677T) produced 87 and 23 bp fragments.
3443	Relton, 2005	16115288	TGAAGGAGAAGGTGTCTGCGGGA	TGAGAGTGGGGTGGAGGGAGCTT			26	Relton, 2004 -> Relton, 2003	15059614	PCR-RFLP			Forward primer from Frosst, 1995.
3442	Bauduer, 200	16185908									Review
3441	Ameen, 2005	16102131								PCR-RFLP			[Sequence of the primers was not provided].
3440	Schmeling, 2005	16142884	TGAAGGAGAAGGTGTCTGCGGGA	AGGACGGTGCGGTGAGAGTG				Frosst, 1995		PCR-RFLP
3439	Habib, 2005	16799656											[Primary Article full-text not available].
3438	Koupepidou, 2005	16158041	TGAAGGAGAAGGTGTCTGCGGGA	AGGACGGTGCGGTGAGAGTG				Frosst, 1995		PCR-RFLP
3437	Deligezer, 2005	16097444	TGGCAGGTTACCCCAAAGG	TGATGCCCATGTCGGTGC	41	2	41	Deligezer, 2005		PCR-RFLP			Real-time PCR and validation by PCR-RFLP.
3436	Hernández-Díaz, 2005	16135938	TGAAGGAGAAGGTGTCTGCGGGA	AGGACGGTGCGGTGAGAGTG				Frosst, 1995		PCR-RFLP
3435	Kono, 2005	16128738									Review
3434	Eid, 2005	16093732								Allele-specific PCR
3433	Jerbi, 2005	16230283										French
3432	Ferrazzi, 2005	16144556								Real-time PCR
3431	Oterino, 2005	15953655	TGAAGGAGAAGGTGTCTGCGGGA	AGGACGGTGCGGTGAGAGTG				Kowa, 2000 -> Frosst, 1995	11121176	PCR-RFLP
3430	Si, 2005	16536307										Chinese
3429	Boduroğlu, 2005	16363341	TGAAGGAGAAGGTGTCTGCGGGA	AGGACGGTGCGGTGAGAGTG				van der Put, 1998 -> Frosst, 1995		PCR-RFLP
3428	Herrlinger, 2005	16141796								Allele-specific PCR
3427	Glueck, 2005c	16154434	TGAAGGAGAAGGTGTCTGCGGGA	AGGACGGTGCGGTGAGAGTG				Balasa, 1999; Glueck, 2001, 2003, 2004, 2004b -> Glueck, 1999 -> Frosst, 1995		PCR-RFLP			Glueck, 1999 not found in our PubMed search due to absence of the polymorphism name in the PubMed record.
3426	Grassi, 2005	16194201	TGAAGGAGAAGGTGTCTGCGGGA	AGGACGGTGCGGTGAGAGTG				Frosst, 1995		PCR-RFLP
3425	Ulrich, 2005	16177213								Real-time PCR			Curtin, 2004.
3424	Park, 2005	16247718	TGAAGGAGAAGGTGTCTGCGGGA	AGGACGGTGCGGTGAGAGTG				Friedman, 1999; Weisberg, 1998 -> Frosst, 1995		PCR-RFLP			And also pyro-sequencing.
3423	Huemer, 2005	16190942	TGAAGGAGAAGGTGTCTGCGGGA	AGGACGGTGCGGTGAGAGTG				Rady, 2002 -> Frosst, 1995	11807892	PCR-RFLP
3422	League, 2005	16315746									Review
3421	Turaçli, 2005	16181277								Real-time PCR
3420	Glueck, 2005d	16244770	TGAAGGAGAAGGTGTCTGCGGGA	AGGACGGTGCGGTGAGAGTG				Balasa, 1999; Glueck, 1999, 2001, 2002, 2003 -> Frosst, 1995; Balasa, 1999		PCR-RFLP			Glueck, 1999 not found in our PubMed search due to absence of the polymorphism name in the PubMed record.
3419	Coppola, 2005	16173969	TGAAGGAGAAGGTGTCTGCGGGA	AGGACGGTGCGGTGAGAGTG				De Franchis, 1996 -> Frosst, 1995	8659535	PCR-RFLP
3418	Fux, 2005	15855656								Real-time PCR
3417	Gibson, 2005	16202738								Primer extension			SNaPshot.
3416	O'Leary, 2005	16145688								Sequencing
3415	Chen, 2005	16223965	AGGACGTGAAGGAGAAGGTGTCTGCGGGA	AGGACGGTGCGGTGAGAGTG				Frosst, 1995		PCR-RFLP			Primer are declared to be derived from Frosst, 1995 but the reported sequence resulted to be not identical, the forward primer is longer at 5' end.
3414	Tòth, 2005	16304806										Hungarian
3413	Jakóbkiewicz-Banecka, 2005	15961124											[Primary Article not pertinent]. Bacterial model.
3412	Pereira, 2005	16207540	TGAAGGAGAAGGTGTCTGCGGGA	AGGACGGTGCGGTGAGAGTG				Frosst, 1995		PCR-RFLP
3411	Miao, 2005	16329804										Chinese
3410	Sofi, 2005	16363254	TGAAGGAGAAGGTGTCTGCGGGA	AGGACGGTGCGGTGAGAGTG						Array			Biotinylated primes from Frosst, 1995 for PCR pre-hybridation. Giusti, 2004.
3409	Kohlmeier, 2005	16236726								MS
3408	Park, 2005	16358830										Korean
3407	Rook, 2005	16282888								Not declared
3406	Mansilha, 2005	16061406								Not declared
3405	Takehara, 2005	16334126	TGAAGGAGAAGGTGTCTGCGGGA	AGGACGGTGCGGTGAGAGTG				Frosst, 1995		PCR-RFLP
3404	Penco, 2005	16266408								Array
3403	Bowron, 2005	16259797	TGAAGGAGAAGGTGTCTGCGGGA	AGGACGGTGCGGTGAGAGTG				Frosst, 1995		PCR-RFLP
3402	Capaccio, 2005	16275406								Real-time PCR			Wittwer, 1997.
3401	Zetterberg, 2005	16310481								Sequencing
3400	Tylicki, 2005	16280279	TGAAGGAGAAGGTGTCTGCGGGA	AGGACGGTGCGGTGAGAGTG				Frosst, 1995		PCR-RFLP
3399	Couto, 2005	16444389								PCR-RFLP			[Sequence of the primers was not provided]. From gel image restriction fragments from Frosst, 1995.
3398	Lewis, 2005	16216822									Meta-analysis
3397	Pollex, 2005	16274479	CAAAGGCCACCCCGAAGC	AGGACGGTGCGGTGAGAGTG			3	Liangos, 1998 -> Schmitz, 1996		PCR-RFLP
3396	Zhou, 2005	16381636										Chinese
3395	Zhang, 2005	16447641										Chinese
3394	Meyer, 2005	16305681								Allele-specific PCR
3393	Starakis, 2005	16411416								Not declared			Case report.
3392	Al Ali, 2005	16380767	TGAAGGAGAAGGTGTCTGCGGGA	AGGACGGTGCGGTGAGAGTG				Frosst, 1995		PCR-RFLP
3391	Acàcio, 2005	16353284	TGAAGGAGAAGGTGTCTGCGGGA	AGGACGGTGCGGTGAGAGTG				Frosst, 1995		PCR-RFLP			Saiki, 1989 (Citation Error, correct: Saiki, 1988): citation for PCR method.
3390	Rugolo, 2005	16306866										Italian
3389	Winkelmayer, 2005	16316363	TGAAGGAGAAGGTGTCTGCGGGA	AGGACGGTGCGGTGAGAGTG				Frosst, 1995		PCR-RFLP
3388	Beagle, 2005	16317120	TGAAGGAGAAGGTGTCTGCGGGA	AGGACGGTGCGGTGAGAGTG				Frosst, 1995		PCR-RFLP
3387	Powers, 2005	16317155									Review
3386	Ho, 2005	16379339	TGAAGGAGAAGGTGTCTGCGGGA	AGGACGGTGCGGTGAGAGTG				Frosst, 1995		PCR-RFLP
3385	Yehezkely-Schildkraut, 2005	16382706								Sequencing			GamidaGen-pronto Thrombo risk kit.
3384	McGimpsey, 2005	16303969	TGAAGGAGAAGGTGTCTGCGGGA	AGGACGGTGCGGTGAGAGTG				Frosst, 1995		PCR-RFLP
3383	Vizcaìno, 2005	16353542										Spanish
3382	Mello, 2005	16246971	TGAAGGAGAAGGTGTCTGCGGGA	AGGACGGTGCGGTGAGAGTG				Frosst, 1995		PCR-RFLP
3381	Falchi, 2005	16248996	TGAAGGAGAAGGTGTCTGCGGGA	AGGACGGTGCGGTGAGAGTG				Friedman, 1999 -> Frosst, 1995		PCR-RFLP
3380	Porto, 2005	15993874	TGAAGGAGAAGGTGTCTGCGGGA	AGGACGGTGCGGTGAGAGTG				Frosst, 1995		PCR-RFLP
3379	Zhang, 2005	16422253											[Primary Article full-text not available].
3378	Matsuo, 2005	16051637	TGAAGGAGAAGGTGTCTGCGGGA	AGGACGGTGCGGTGAGAGTG				Frosst, 1995		PCR-RFLP
3377	Lightfoot, 2005	16365025								Real-time PCR TaqMan
3376	Ozkul, 2005	16299146	TGAAGGAGAAGGTGTCTGCGGGA	AGGACGGTGCGGTGAGAGTG				Frosst, 1995		PCR-RFLP
3375	Speletas, 2005	16284346	TGAAGGAGAAGGTGTCTGCGGGA	AGGACGGTGCGGTGAGAGTG				Frosst, 1995		PCR-RFLP
3374	Lee, 2005	16305696	TGAAGGAGAAGGTGTCTGCGGGA	AGGACGGTGCGGTGAGAGTG						Heteroduplex			Frosst, 1995.
3373	Hansen, 2005	16372906								Not declared			Brune, 2004 [Cited Article not available].
3372	Wan, 2006	16573155										Chinese
3371	Wang, 2006	16737574										Chinese
3370	Huh, 2006	15935452								Real-time PCR			Aslanidis, 1999.
3369	Kim, 2006	15985285	TGAAGGAGAAGGTGTCTGCGGGA	AGGACGGTGCGGTGAGAGTC				Frosst, 1995		PCR-RFLP
3368	Avdonin, 2006	16881367										Russian
3367	Sunder-Plassmann, 2006	16412818									Review
3366	Grandone, 2006	16374895	TGAAGGAGAAGGTGTCTGCGGGA	AGGACGGTGCGGTGAGAGTG				Frosst, 1995		PCR-RFLP
3365	Kolínová, 2006	17066742	TGAAGGAGAAGGTGTCTGCGGGA	AGGACGGTGCGGTGAGAGTG				Frosst, 1995		PCR-RFLP
3364	Zhu, 2006	16373366	TGAAGGAGAAGGTGTCTGCGGGA	AGGACGGTGCGGTGAGAGTG				Frosst, 1995		PCR-RFLP
3363	Glanville, 2006	16390701	TGAAGGAGAAGGTGTCTGCGGGA	AGGACGGTGCGGTGAGAGTG				Frosst, 1995		PCR-RFLP
3362	Rai, 2006	16489479	TGAAGGAGAAGGTGTCTGCGGGA	AGGACGGTGCGGTGAGAGTG				Hobbs, 2000 -> James, 1999 -> Chen, 1996 -> Frosst, 1995		PCR-RFLP
3361	Zintzaras, 2006b	16758123									Meta-analysis
3360	Deligezer, 2006	16538645	TGGCAGGTTACCCCAAAGG	TGATGCCCATGTCGGTGC			41	Deligezer, 2006 -> Deligezer, 2005		PCR-RFLP			Real-time PCR. Positive controls were obtained by digesting the 163 bp PCR product using the Hinf I restriction enzyme.
3359	Jääskeläinen, 2006	16867914	TGAAGGAGAAGGTGTCTGCGGGA	AGGACGGTGCGGTGAGAGTG				Frosst, 1995		PCR-RFLP
3358	Al-Absi, 2006	16987799	TGAAGGAGAAGGTGTCTGCGGGA	AGGACGGTGCGGTGAGAGTG				Friedman, 1999 -> Frosst, 1995		PCR-RFLP
3357	Zintzaras, 2006	16897583									Meta-analysis
3356	Kebert, 2006	17264399								Allele-specific PCR			Yang, 2003. Holliday junction-based allele-specific genotyping technology (MTHFR Polymorphism Genotyping Sample Kits, Cat. No. 100001 and 100005; FreshGene Inc., Concord, CA).
3355	Szolnoki, 2006	16787209									Review
3354	Ferrara, 2006	16614466								Hybridization
3353	Odin, 2006	16512993								Real-time PCR
3352	Tsakiris, 2006	16375580								PCR-RFLP			[Sequence of the primers was not provided]. "The primers were digested with Hinf I" Saiki, 1988: citation for PCR method.
3351	Börjel, 2006	16475900								Sequencing
3350	Schulpis, 2006	16599836								PCR-RFLP			[Sequence of the primers was not provided].
3349	Smith, 2006	16599840	TGAAGGAGAAGGTGTCTGCGGGA	AGGACGGTGCGGTGAGAGTG				Frosst, 1995		PCR-RFLP
3348	Andreassi, 2006	16681418								Allele-specific PCR
3347	Cho, 2006	16958597	TGAAGGAGAAGGTGTCTGCGGGA	AGGGACGGTGCGGTGAGAGTG				Frosst, 1995		PCR-RFLP
3346	Lwin, 2006	16377929	CAAAGGCCACCCCGAAGC	AGGACGGTGCGGTGAGAGTG			3	Lwin, 2002 -> Schmitz, 1996		PCR-RFLP			Reverse primer from Frosst, 1995.
3345	Komitopoulou, 2006	16567932								Hybridization			CVD StripAssay: cardiovascular StripAssay (based on PCR and reverse hybridization).
3344	Yilmaz, 2006	15648053	TGAAGGAGAAGGTGTCTGCGGGA	AGGACGGTGCGGTGAGAGTG				Frosst, 1995		PCR-RFLP
3343	González-Porras, 2006	16607075	TGAAGGAGAAGGTGTCTGCGGGA	AGGACGGTGCGGTGAGAGTG				Frosst, 1995		PCR-RFLP
3342	Paracchini, 2006	16484136	TGAAGGAGAAGGTGTCTGCGGGA	AGGACGGTGCGGTGAGAGTG				Ulrich, 2000 -> Frosst, 1995		PCR-RFLP
3341	Gross, 2006	16778415	TGAAGGAGAAGGTGTCTGCGGGA	AGGACGGTGCGGTGAGAGTG				Friedman, 1999 -> Frosst, 1995		PCR-RFLP
3340	Hobbs, 2006	16389035								Real-time PCR
3339	Guimarães, 2006	17091407	TGAAGGAGAAGGTGTCTGCGGGA	AGGACGGTGCGGTGAGAGTG				Frosst, 1995		PCR-RFLP
3338	McNulty, 2006	16380544								Not declared
3337	Gjesdal, 2006	16401815								Real-time PCR
3336	Sarbia, 2006	16333305								Real-time PCR			Sarbia, 2005.
3335	Yi, 2006	16750003										Chinese
3334	Ho, 2006	16397167	TGAAGGAGAAGGTGTCTGCGGGA	AGGACGGTGCGGTGAGAGTG				Frosst, 1995		PCR-RFLP
3333	Kutteh, 2006	16418978											[Primary Article full-text not available].
3332	Mtiraoui, 2006	16452733	TGAAGGAGAAGGTGTCTGCGGGA	AGGACGGTGCGGTGAGAGTG				Frosst, 1995		PCR-RFLP
3331	Goracy, 2006	17274465										Polish
3330	Durga, 2006	16399216	TGAAGGAGAAGGTGTCTGCGGGA	AGGACGGTGCGGTGAGAGTG				Frosst, 1995		PCR-RFLP
3329	Muntjewerff, 2006	16172608									Meta-analysis
3328	Zee, 2006	16420563								Array
3327	Shimasaki, 2006	16462575								Various			PCR and sequencing or HPLC.
3326	Hobbs, 2006	15951337								Real-time PCR TaqMan
3325	Graziano, 2006	16094648	TGAAGGAGAAGGTGTCTGCGGGA	AGGACGGTGCGGTGAGAGTG				Frosst, 1995		PCR-RFLP
3324	Papoutsakis, 2006	16234842	TGAAGGAGAAGGTGTCTGCGGGA	AGGACGGTGCGGTGAGAGTG				Frosst, 1995		PCR-RFLP
3323	Van Guelpen, 2006	16374229								Real-time PCR TaqMan
3322	Lacassie, 2006	16361298								Sequencing			Case Report.
3321	Abrahamsen, 2006	16169307								Real-time PCR TaqMan
3320	Weisman, 2006	16447238								Real-time PCR
3319	Scher, 2006	16365871	TGAAGGAGAAGGTGTCTGCGGGA	AGGACGGTGCGGTGAGAGTG				de Bree, 2003 -> Frosst, 1995		PCR-RFLP
3318	Chuang, 2006	16479177									Comment
3317	Pathare, 2006	16432849	TGAAGGAGAAGGTGTCTGCGGGA	AGGACGGTGCGGTGAGAGTG				Frosst, 1995		PCR-RFLP
3316	Otrock, 2006	16462512								Not declared			Case report.
3315	Wang, 2006	16152599	TGAAGGAGAAGGTGTCTGCGGGA	AGGACGGTGCGGTGAGAGTG				Song, 2001 -> Skibola, 1999 -> Frosst, 1995	11309278; 10536004	PCR-RFLP
3314	Qiu, 2006	16792904										Chinese
3313	Zhu, 2006	16556414										Chinese
3312	Vasavi, 2006	16724696	TGAAGGAGAAGGTGTCTGCGGGA	AGGACGGTGCGGTGAGAGTG				Alluri, 2005 -> Angchaisuksiri, 2000 -> Frosst, 1995		PCR-RFLP
3311	Celik, 2006	16549163								Not declared
3310	Peterlana, 2006	16641048	TGAAGGAGAAGGTGTTCTGCGGGA	AGGACGGTGCGGTGAGAGTG				Frosst, 1995		PCR-RFLP			Primers appear to be derived from Frosst, 1995 with a difformity (T insertion) at the 3′ of forward primer.
3309	Salazar-Sánchez, 2006	18457169	TGAAGGAGAAGGTGTCTGCGGGA	AGGACGGTGCGGTGAGAGTG				Frosst, 1995		PCR-RFLP			Citation error: Hind III (Frosst, 1995).
3308	Pitsavos, 2006	16487909	TGAAGGAGAAGGTGTCTGCGGGA	AGGACGGTGCGGTGAGAGTG				Frosst, 1995		PCR-RFLP			Povey, 2001 Citation error. Primers from Frosst, 1995.
3307	Panigrahi, 2006	16679643	TGAAGGAGAAGGTGTCTGCGGGA	AGGACGGTGCGGTGAGAGTG				Frosst, 1995		PCR-RFLP
3306	Durga, 2006	16464657								PCR-RFLP			[Sequence of the primers was not provided].
3305	Pasta, 2006	16448467								Not declared
3304	Russo, 2006	16682831	TGAAGGAGAAGGTGTCTGCGGGA	AGGACGGTGCGGTGAGAGTG				Frosst, 1995		PCR-RFLP
3303	Quintero-Ramos, 2006	16711541										Spanish
3302	Lacasaña-Navarro, 2006	16359859	TGAAGGAGAAGGTGTCTGCGGGA	AGGACGGTGCGGTGAGAGTG				Chen, 2002 -> Chen, 1996 -> Frosst, 1995	12042673 -> 8895734; 9719624	PCR-RFLP
3301	Chung, 2006	16489563	TGAAGGAGAAGGTGTCTGCGGGA	AGGACGGTGCGGTGAGAGTG				Frosst, 1995		PCR-RFLP
3300	Massacesi, 2006	16456808	TGAAGGAGAAGGTGTCTGCGGGA	AGGACGGTGCGGTGAGAGTG				Frosst, 1995		PCR-RFLP
3299	Smulders, 2006	16445837	TGAAGGAGAAGGTGTCTGCGGGA	AGGACGGTGCGGTGAGAGTG				Frosst, 1995		PCR-RFLP
3298	Cadoni, 2006	16572609								Hybridization
3297	Guéant-Rodriguez, 2006	16522920	TGAAGGAGAAGGTGTCTGCGGGA	AGGACGGTGCGGTGAGAGTG				Bosco, 2003; van der Put, 1998; Frosst, 1995	9545395; 11382655	PCR-RFLP
3296	Devlin, 2006	16522921	TGAAGGAGAAGGTGTCTGCGGGA	AGGACGGTGCGGTGAGAGTG				Frosst, 1995		PCR-RFLP
3295	Biagini, 2006	16570355	TGAAGGAGAAGGTGTCTGCGGGA	AGGACGGTGCGGTGAGAGTG				Abbate, 1998 -> Frosst, 1995		PCR-RFLP
3294	Zhu, 2006	16470725	TGAAGGAGAAGGTGTCTGCGGGA	AGGACGGTGCGGTGAGAGTG				Mills, 1999 -> Whitehead, 1995 -> Frosst, 1995		PCR-RFLP
3293	Szolnoki, 2006	16634455										Hungarian
3292	Ricart, 2006	16601831	TGAAGGAGAAGGTGTCTGCGGGA	AGGACGGTGCGGTGAGAGTG				Skibola, 1999 -> Frosst, 1995	10536004	PCR-RFLP
3291	Candito, 2006	16574534										French
3290	Lewis, 2006	16402130								Real-time PCR
3289	Zanrosso, 2006	16182363	CCTTGAACAGGTGGAGGCC	CAAAGAAAAGCTGCGTGATGAT			14	Wiemels, 2001	11274424	PCR-RFLP
3288	Pernod, 2006	16557227								PCR-RFLP			[Sequence of the primers was not provided].
3287	Elikowski, 2006	16699988										Polish
3286	Oger , 2006	16634748	TGAAGGAGAAGGTGTCTGCGGGA	AGGACGGTGCGGTGAGAGTG				Couturaud, 2000 -> Frosst, 1995		PCR-RFLP
3285	Vairaktaris, 2006	16365753	TGAAGGAGAAGGTGTCTGCGGGA	AGGACGGTGCGGTGAGAGTG				Frosst, 1995		PCR-RFLP
3284	van Beynum, 2006	16524890	TGAAGGAGAAGGTGTCTGCGGGA	AGGACGGTGCGGTGAGAGTG				Frosst, 1995		PCR-RFLP
3283	Zintzaras, 2006	16630166									Meta-Analysis
3282	Milne, 2006	16614129								Real-time PCR
3281	Faria-Neto, 2006	16612468	TGAAGGAGAAGGTGTCTGCGGGA	TTAGCAATGGATCGAACCTAGGACTCAAGGACGGTGCGGTGAGAGTG			12	Bravo-Osorio, 2000		PCR-RFLP			A second restriction site for Hinf I was included in the mutagenic primer at the 5' end, which increased the size of the original primer by 27 oligonucleotides.
3280	Murphy, 2006	16518429								PCR-RFLP			[No information about the primers] Kumagai, 2003 PMID 12684695 [Cited Article full-text not available].
3279	Wessels, 2006	16572443								MS			MassARRAY
3278	Behjati, 2006	16450127	TGAAGGAGAAGGTGTCTGCGGGA	AGGACGGTGCGGTGAGAGTG				Frosst, 1995		PCR-RFLP
3277	Sánchez-Marín, 2006	16796406										Spanish
3276	Thaler, 2006	16533336	TTGAGGCTGACCTGAAGCACTTG	AGGACGGTGCGGTGAGAGTG			13	Hasbargen, 2000		PCR-RFLP			Reverse primer from Frosst, 1995.
3275	Gibson, 2006	16580281								Primer extension			SNaPshot. Gibson, 2005.
3274	Tajouri, 2006	16564429	TGAAGGAGAAGGTGTCTGCGGGA	AGGACGGTGCGGTGAGAGTG				Frosst, 1995		PCR-RFLP
3273	Mossbock, 2006	16636653	TGAAGGAGAAGGTGTCTGCGGGA	AGGACGGTGCGGTGAGAGTG				Frosst, 1995		PCR-RFLP
3272	Pejchal, 2006	16605249											[Primary Article not pertinent]. Enzyme structure.
3271	Li, 2006	16700986										Chinese
3270	Nurk, 2006	16613994								Various			Real-time PCR or mutagenically separated PCR and multiple-injection capillary electrophoresis.
3269	van der Linden, 2006	16672082									Review
3268	Takeda, 2006	16866026	TGAAGGAGAAGGTGTCTGCGGGA	AGGACGGTGCGGTGAGAGTG				Frosst, 1995		PCR-RFLP
3267	Rossi, 2006	16612246								Real-time PCR
3266	Jivraj, 2006	16431900	TGAAGGAGAAGGTGTCTGCGGGA	AGGACGGTGCGGTGAGAGTG				Frosst, 1995		PCR-RFLP
3265	Rao, 2006	16297972	TGAAGGAGAAGGTGTCTGCGGGA	AGGACGGTGCGGTGAGAGTG				Frosst, 1995		PCR-RFLP
3264	Nazarenko, 2006	16808252										Russian
3263	Husemoen, 2006	16340945	ATCTCTGGGGTCAGAAGCATATC	CAGGAAACAGCTATGACCAGGACGGTGCGGTGAGAGTG			17	Husemoen, 2003, 2004 -> Jørgensen, 2002		PCR-RFLP			In order to incorporate an extra cleavage site for the restriction enzyme Hinf I in addition to the site generated by the MTHFR(C677T) mutation, the forward primer was located 191 bp upstream of the forward primer originally used by Miyao, 2000 (-> Welch, 1998 -> Frosst, 1995).
3262	Hermans, 2006	16681562	TGAAGGAGAAGGTGTCTGCGGGA	AGGACGGTGCGGT(GAGTCT)GGG			15	Hainaut, 2002	15525878	PCR-RFLP			Reverse primer modified from Frosst, 1995 with TC introducing a Hinf I restriction site in mutated/WT; GG increases the stability of primer binding.
3261	Kafadar , 2006	16821630	TGAAGGAGAAGGTGTCTGCGGGA	AGGACGGTGCGGTGAGAGTG				Frosst, 1995		PCR-RFLP
3260	Seidemann, 2006	16463153	TGAAGGAGAAGGTGTCTGCGGGA	AGGACGGTGCGGTGAGAGTG				Frosst, 1995		PCR-RFLP
3259	Kerkeni, 2006	16704755	TGAAGGAGAAGGTGTCTGCGGGA	AGGACGGTGCGGTGAGAGTG				Frosst, 1995		PCR-RFLP
3258	Coulam, 2006	16635210	TGAAGGAGAAGGTGTCTGCGGGA	AGGACGGTGCGGTGAGAGTG				Nelen, 1998 -> Frosst, 1995		PCR-RFLP
3257	Martínez-Frías, 2006	16575899								Real-time PCR
3256	Dikmen, 2006	16629766	TGAAGGAGAAGGTGTCTGCGGGA	AGGACGGTGCGGTGAGAGTG				Frosst, 1995		PCR-RFLP
3255	Smith, 2006	16627949											[Primary Article not pertinent]. Lactobacillus casei.
3254	Gao, 2006	16443328								HPLC			PCR-based denaturing high-performance liquid chromatography (DHPLC).
3253	Lee, 200	16641680								PCR-RFLP			[Sequence of the primers was not provided]. Restriction fragments from Frosst, 1995.
3252	Coppedè, 2006	16596679	TGAAGGAGAAGGTGTCTGCGGGA	AGGACGGTGCGGTGAGAGTG				Frosst, 1995		PCR-RFLP
3251	Chen, 2006	17152488										Chinese
3250	Martín Rubio, 2006	16910149										Spanish
3249	Zintzaras, 2006	16691128	TGAAGGAGAAGGTGTCTGCGGGA	AGGACGGTGCGGTGAGAGTG				Frosst, 1995		PCR-RFLP
3248	Fingert, 2006	16754204	CTTCATCCCTCGCCTTGAAC	GACGATGGGGCAAGTGAT	42	1	42	Fingert, 2006		PCR-RFLP			PCR-RFLP (Taq I).
3247	Vermeulen, 2006	16706975	TGAAGGAGAAGGTGTCTGCGGGA	AGGACGGTGCGGTGAGAGTG				Frosst, 1995		PCR-RFLP
3246	Iqbal, 2006	16827253									Review
3245	Refsum, 2006	16702348								Not declared
3244	Lee, 2006	20396498								Not declared			Case report.
3243	Nucera, 2006	16595601								Various			PCR, DG-DGGE, sequencing.
3242	Zogel, 2006	16596119								Real-time PCR TaqMan
3241	Torres-Sánchez, 2006	16418743	TGAAGGAGAAGGTGTCTGCGGGA	AGGACGGTGCGGTGAGAGTG				Chen, 1996; Weisberg, 1998 -> Frosst, 1995	8895734; 9719624	PCR-RFLP
3240	Hur, 2006	16706930	TGAAGGAGAAGGTGTCTGCGGGA	AGGACGGTGCGGTGAGAGTG				Yi, 2002 -> Frosst, 1995	12175537	PCR-RFLP			Multiplex PCR.
3239	Mostowska, 2006	16712703	AGGCTGTGCTGTGCTGTTG	CGCTGTGCAAGTTCTGGAC	43	9	43	Mostowska, 2006		PCR-RFLP
3238	Kruse, 2006	16574759	TGAAGGAGAAGGTGTCTGCGGGA	AGGACGGTGCGGTGAGAGTG				Frosst, 1995		PCR-RFLP
3237	Bottini, 2006	16686913	TGAAGGAGAAGGTGTCTGCGGGA	AGGACGGTGCGGTGAGAGTG				Frosst, 1995		PCR-RFLP
3236	Marcuello, 2006	16187112								Real-time PCR
3235	de Paula Sabino, 2006	16651869											[Primary Article full-text not available].
3234	Marshall, 2006	16709328	TGAAGGAGAAGGTGTCTGCGGGA	AGGACGGTGCGGTGAGAGTG				Paz, 2002 -> Chen, 1996 -> Frosst, 1995		PCR-RFLP
3233	Franchini, 2006	16680746								Not declared
3232	Kempisty, 2006	16545905	TGAAGGAGAAGGTGTCTGCGGGA	AGGACGGTGCGGTGAGAGTG				Frosst, 1995		PCR-RFLP
3231	Clarizia, 2006	16819711	TGAAGGAGAAGGTGTCTGCGGGA	AGGACGGTGCGGTGAGAGTG				Frosst, 1995		PCR-RFLP
3230	Sun, 2006	16986504										Chinese
3229	Garoufi, 2006	16814086								Not declared			Case report.
3228	Parle-McDermott, 2006	16621645	TGAAGGAGAAGGTGTCTGCGGGA	AGGACGGTGCGGTGAGAGTG				Frosst, 1995		PCR-RFLP
3227	Reddy, 2006	16923565	CCTTGAACAGGTGGAGGCC	CAAAGAAAAGCTGCGTGATGAT			14	Wiemels, 2001		PCR-RFLP			"The genotyping protocol was adapted from Frosst, 1995".
3226	Kim, 2006	16758511	TGAAGGAGAAGGTGTCTGCGGGA	AGGACGGTGCGGTGAGAGTG				Frosst, 1995		PCR-RFLP
3225	Milne, 2006	16450391	TGAAGGAGAAGGTGTCTGCGGGA	AGGACGGTGCGGTGAGAGTG				Skibola, 1999 -> Frosst, 1995		PCR-RFLP			No primer info. PAGE 12% post digestion with Hinf I.
3224	Dalal, 2006	19039150											[Primary Article full-text not available].
3223	De Vries, 2006	16866710									Review
3222	Scala, 2006	16845273	GGTGGAGGCCAGCCTCTCCTGACTCTCATCCCTATTG	AGGACGGTGCGGTGAGAGTG	44	1	44	Scala, 2006		PCR-RFLP			Reverse primer from Frosst, 1995. Forward primer modified by introducing a new Hinf I site as an internal control of the Hinf I digestion.
3221	Clement, 2006	16872354									Comment
3220	Gori, 2006	16690736								Array
3219	Errera, 2006	16862278								Primer extension			PCR followed by a single-nucleotide primer extension assay.
3218	Kovalenko, 2006	16909866										Russian
3217	Von Feldt, 2006	16802358								Heteroduplex
3216	Kim, 2006	16886608								Hybridization			Krajinovic, 2004.
3215	Chiusolo, 2006	16541270	TGAAGGAGAAGGTGTCTGCGGGA	AGGACGGTGCGGTGAGAGTG				Frosst, 1995		PCR-RFLP
3214	Bönsch, 2006	16627623	TGAAGGAGAAGGTGTCTGCGGGA	AGGACGGTGCGGTGAGAGTG				Frosst, 1995	12486490	PCR-RFLP			Bleich, 2002 PMID 12486490 [Citation not pertinent]. Primers appear to be derived from Frosst, 1995 with a difformity (A deletion) at the 3′ of forward primer.
3213	Mabuchi, 2006	16862068								Sequencing
3212	Ishikawa, 2006	16580699	TGAAGGAGAAGGTGTCTGCGGGA	AGGACGGTGCGGTGAGAGTG				Frosst, 1995		PCR-RFLP
3211	Powers, 2006	16864735									Comment
3210	Bosco, 2006	16894458	TGAAGGAGAAGGTGTCTGCGGGA	AGGACGGTGCGGTGAGAGTG				Anwar, 2001 -> van der Put, 1998 -> Frosst, 1995	11592445	PCR-RFLP
3209	Yamada, 2006	16894468								Hybridization
3208	Demir, 2006	16883445								PCR			[Sequence of the primers was not provided].
3207	De Santis, 2006	16797917									Review
3206	Dagan, 2006	16791607	TGAAGGAGAAGGTGTCTGCGGGA	AGGACGGTGCGGTGAGAGTG				Frosst, 1995		PCR-RFLP
3205	Chatzidakis, 2006	16123993	CCTTGAACAGGTGGAGGCC	CAAAGAAAAGCTGCGTGATGAT			14	Wiemels, 2001		PCR-RFLP
3204	Keikhaee, 2006	16906459	TGAAGGAGAAGGTGTATGAGGGA	AGGACGGTGCGGTGAGAGTG				Nakata, 1998 -> Frosst, 1995		PCR-RFLP			Primers were considered as primers from Frosst, 1995 (cited by Nakata, 1998).
3203	Goforth, 2006	16760910								Allele-specific PCR
3202	Dinleyici, 2006	16401615	TGAAGGAGAAGGTGTCTGCGGGA	AGGACGGTGCGGTGAGAGTG				Frosst, 1995		PCR-RFLP
3201	Frelut, 2006	16877991	TGAAGGAGAAGGTGTCTGCGGGA	AGGACGGTGCGGTGAGAGTG				Frosst, 1995		PCR-RFLP
3200	Kloss, 2006	16844951								PCR-RFLP			[Sequence of the primers was not provided].
3199	Husemoen, 2006	16766537	ATCTCTGGGGTCAGAAGCATATC	CAGGAAACAGCTATGACCAGGACGGTGCGGTGAGAGTG			17	Husemoen, 2003; Jørgensen, 2002		PCR-RFLP			In order to incorporate an extra cleavage site for the restriction enzyme Hinf I in addition to the site generated by the MTHFR(C677T) mutation, the forward primer was located 191 bp upstream of the forward primer originally used by Miyao, 2000 (-> Welch, 1998 -> Frosst, 1995).
3198	Said, 2006	17278618								Real-time PCR
3197	Costea, 2006	16870553								Hybridization			Previously genotyped, Krajinovic, 2004 12958073.
3196	Gerhardt, 2006	16753154	TGAAGGAGAAGGTGTCTGCGGGA	AGGACGGTGCGGTGAGAGTG				Frosst, 1995		PCR-RFLP
3195	Reutter, 2006	16602006	TCTTCATCCCTCGCCTTGAAC	AGGACGGTGCGGTGAGAGTG	45	8	45	Reutter, 2006		PCR-RFLP			Reverse primer from Frosst, 1995.
3194	Agirbasli, 2006	16845248	TGAAGGAGAAGGTGTCTGCGGGA	AGGACGGTGCGGTGAGAGTG				Frosst, 1995		PCR-RFLP
3193	Solomon, 2006	16898970								Not declared			Case report.
3192	Mitrou, 2006	16783607	TGAAGGAGAAGGTGTCTGCGGGA	AGGACGGTGCGGTGAGAGTG				Frosst, 1995		PCR-RFLP
3191	Religa, 2006	16787708	TGAAGGAGAAGGTGTCTGCGGGA	AGGACGGTGCGGTGAGAGTG				Frosst, 1995		PCR-RFLP
3190	Germanakis, 2006	16209893								Hybridization			Case report.
3189	Undas, 2006	16953277	TGAAGGAGAAGGTGTCTGCGGGA	AGGACGGTGCGGTGAGAGTG				Frosst, 1995		PCR-RFLP
3188	Candito, 2006	17028545										French
3187	Delgado-Enciso, 2006	17408107										Spanish
3186	Djordjevic, 2006	16849283	TGAAGGAGAAGGTGTCTGCGGGA	AGGACGGTGCGGTGAGAGTG				Frosst, 1995		PCR-RFLP
3185	Nelson, 2006	16962918									Review
3184	Kalita, 2006	16936384	TGAAGGAGAAGGTGTCTGCGGGA	AGGACGGTGCGGTGAGAGTG				Frosst, 1995		PCR-RFLP
3183	Leopardi, 2006	16950805	TGAAGGAGAAGGTGTCTGCGGGA	AGGACGGTGCGGTGAGAGTG				Frosst, 1995		PCR-RFLP			Amplicon and fragment lengths as Frosst, 1995.
3182	Akar, 2006	17006274									Comment
3181	Eghlim, 2006	23105606	TGAAGGAGAAGGTGTCTGCGGGA	AGGACGGTGCGGTGAGAGTG				Frosst, 1995		PCR-RFLP
3180	Di Renzo, 2006	17121316	TGAAGGAGAAGGTGTCTGCGGGA	AGGACGGTGCGGTGAAGATG				Frosst, 1995		PCR-RFLP			Primers appear to be derived from Frosst, 1995 with a difformity (GAG -> AGA) at the 3′ of reverse primer.
3179	Mahfouz, 2006	16930349								PCR			[Sequence of the primers was not provided].
3178	Hubner, 2006	16985020								Real-time PCR
3177	Alioglu, 2006	16905956								Not declared			Case report.
3176	Dalmáz, 2006	16963292	TGAAGGAGAAGGTGTCTGCGGGA	AGGACGGTGCGGTGAGAGTG				Frosst, 1995		PCR-RFLP
3175	Robien, 2006	16920564	TGAAGGAGAAGGTGTCTGCGGGA	AGGACGGTGCGGTGAGAGTG				Ulrich, 2001 -> Ulrich, 1999 -> Frosst, 1995		PCR-RFLP
3174	Hughes, 2006	16439441								Sequencing
3173	Ryk, 2006	16343742	GAGGCTGACTGAAGCACTTG	GTGGGGTGGAGGGAGCTTAT			30	Sanyal, 2004		PCR-RFLP			PCR-RFLP (Taq I).
3172	Largillier, 2006	17000685								Real-time PCR
3171	Loncar, 2006	16999862								Hybridization
3170	Hoppe, 2006	17003923											[Primary Article full-text not available].
3169	Philibert, 2006	16969279								Real-time PCR
3168	Greco, 2006	16955529								Real-time PCR
3167	da Costa Ramos, 2006	17071478	TGAAGGAGAAGGTGTCTGCGGGA	AGGACGGTGCGGTGAGAGTG				Frosst, 1995		PCR-RFLP
3166	Isma'eel, 2006	17008978								Not declared
3165	Qu, 2006	17120824	TGAAGGAGAAGGTGTCTGCGGGA	AGGACGGTGCGGTGAGAGTG				Ulvik, 1997 -> Frosst, 1995		PCR-RFLP			Other method: multiple-injection capillary electrophoresis and laser-induced fluorescence detection.
3164	Pezzini, 2006	16624841	TGAAGGAGAAGGTGTCTGCGGGA	AGGACGGTGCGGTGAGAGTG				Frosst, 1995		PCR-RFLP
3163	Caso, 2006	16782775									Comment
3162	Sun, 2006	17114913	TGAAGGAGAAGGTGTCTGCGGGA	AGGACGGTGCGGTGAGAGTG				Frosst, 1995		PCR-RFLP
3161	Vagiakou, 2006	17005112								PCR			[Sequence of the primers was not provided]. Case report.
3160	Van Guelpen, 2006	16638790								Real-time PCR TaqMan
3159	Larsson, 2006	17030196									Meta-analysis
3158	Pizzolo, 2006	16968465	TGAAGGAGAAGGTGTCTGCGGGA	AGGACGGTGCGGTGAGAGTG				Girelli, 1998 -> Frosst, 1995	9596662	PCR-RFLP
3157	Boyles, 2006	17035141								Not declared			Previously genotyped.
3156	Sang, 2006	16941450								SSCP
3155	Glueck, 2006	17000887	TGAAGGAGAAGGTGTCTGCGGGA	AGGACGGTGCGGTGAGAGTG				Frosst, 1995		PCR-RFLP
3154	Pereira, 2006	17035405									Meta-Analysis
3153	Brockton, 2006	16933051									Hypothesis
3152	Neto, 2006	16906320	TGAAGGAGAAGGTGTCTGCGGGA	AGGACGGTGCGGTGAGAGTG				Frosst, 1995		PCR-RFLP
3151	Goodman, 2006	16938111								Hybridization
3150	Battistelli, 2006	17036383	TTTGAGGCTGACCTGAAGCACTTGAAGGAG	GAGTGGTAGCCCTGGATGGGAAAGATCCCG			4	Schneider, 1998 -> Rees, 1997		PCR-RFLP			Schneider, 1998 not found in our PubMed search due to absence of the polymorphism name in the PubMed record. 125+48=173, Hinf I.
3149	Todorović, 2006	16774768	TGAAGGAGAAGGTGTCTGCGGGA	AGGACGGTGCGGTGAGAGTG				Frosst, 1995		PCR-RFLP
3148	Martin, 2006	17069650								Real-time PCR TaqMan			Packer, 2004.
3147	Linnebank, 2006	17008631	TGAAGGAGAAGGTGTCTGCGGGA	AGGACGGTGCGGTGAGAGTG				Linnebank, 2004 -> Frosst, 1995		PCR-RFLP			Linnebank, 2004 not found in our PubMed search due to absence of the polymorphism name in the PubMed record.
3146	Terrazzino, 2006	17047490	TGAAGGAGAAGGTGTCTGCGGGA	AGGACGGTGCGGTGAGAGTG				Frosst, 1995		PCR-RFLP
3145	Hung, 2006	16524711	TGAAGGAGAAGGTGTCTGCGGGA	AGGACGGTGCGGTGAGAGTG				Frosst, 1995		PCR-RFLP
3144	Dindagur, 2006	16839569	TGAAGGAGAAGGTGTCTGCGGGA	AGGACGGTGCGGTGAGAGTG				Frosst, 1995		PCR-RFLP
3143	Yamaguchi, 2006	17016617								Array
3142	Aggarwal, 2006	17213520	TGAAGGAGAAGGTGTCTGCGGGA	AGGACGGTGCGGTGAGAGTG				Frosst, 1995		PCR-RFLP
3141	Webb, 2006	17000706								Array
3140	Khaw, 2006	17146542									Review	German
3139	Yamasaki, 2006	17065682								Allele-specific PCR
3138	Maeda, 2006	18220649									Review
3137	Pasta, 2006	17100732								Not declared			Methods not detailed, no references.
3136	Chou, 2006	16777985	TGAAGGAGAAGGTGTCTGCGGGA	AGGACGGTGCGGTGAGAGTG				Frosst, 1995		PCR-RFLP
3135	Semmler, 2006	17119065	TGAAGGAGAAGGTGTCTGCGGGA	AGGACGGTGCGGTGAGAGTG				Linnebank, 2004 -> Linnebank, 2000 -> Frosst, 1995		PCR-RFLP			Linnebank, 2004 not found in our PubMed search due to absence of the polymorphism name in the PubMed record.
3134	Riancho, 2006	17115239									Meta-Analysis
3133	Machac, 2006	17426795								MS-PCR			Ulvik, 1998. Capillary electrophoresis and detected by laser-induced fluorescence.
3132	Ko, 2006	17201138	TGAAGGAGAAGGTGTCTGCGGGA	AGGACGGTGCGGTGAGAGTG				Semenza, 2003 -> Chen, 1996 -> Frosst, 1995		PCR-RFLP			Semenza, 2003 not found in our PubMed search due to absence of the polymorphism name in the PubMed record.
3131	Suh, 2006	17009149								Sequencing
3130	Todt, 2006	16800002								Not declared			Methods not detailed, no references.
3129	Engel, 2006	17074544								Real-time PCR TaqMan
3128	Sharp, 2006	16936070	TGAAGGAGAAGGTGTCTGCGGGA	AGGACGGTGCGGTGAGAGTG				Frosst, 1995		PCR-RFLP
3127	Cordain, 2006	17093181									Comment
3126	Lewis, 2006	17105984									Meta-Analysis
3125	Reutter, 2006	17041930	TCTTCATCCCTCGCCTTGAAC	AGGACGGTGCGGTGAGAGTG			45	Reutter, 2006	16602006	PCR-RFLP			Modified primers according to Frosst, 1995.
3124	Sánchez-Marín, 2006	17099857										Spanish
3123	Yu, 2006	17160942										Chinese
3122	Chen, 2006	17204166										Chinese
3121	Huemer, 2006	17065574	TGAAGGAGAAGGTGTCTGCGGGA	AGGACGGTGCGGTGAGAGTG				Winkelmayer, 2004 -> Frosst, 1995	15379760	PCR-RFLP
3120	Bolufer, 2006	17023046									Review
3119	Yilmaz, 2006	17111197								Hybridization			CVD StripAssay: cardiovascular StripAssay (based on PCR and reverse hybridization).
3118	Sirachainan, 2006	17164649	TGAAGGAGAAGGTGTCTGCGGGA	AGGACGGTGCGGTGAGAGTG				Frosst, 1995		PCR-RFLP
3117	van der Linden, 2006	17024475	TGAAGGAGAAGGTGTCTGCGGGA	AGGACGGTGCGGTGAGAGTG				van der Put, 1995 -> Frosst, 1995	7564788	PCR-RFLP
3116	Lee, 2006	16861746	TGAAGGAGAAGGTGTCTGCGGGA	AGGACGGTGCGGTGAGAGTG				Weisberg, 1998; Friedman, 1999 -> Frosst, 1995		PCR-RFLP			Frosst's method.
3115	Martínez, 2006	17087956								Real-time PCR
3114	Ren, 2006	17074326									Meta-Analysis
3113	Zuntar, 2006	17243563	TGAAGGAGAAGGTGTCTGCGGGA	AGGACGGTGCGGTGAGAGTG				Frosst, 1995		PCR-RFLP
3112	Kaunisto, 2006	17116097								MS			MassARRAY
3111	Procare, 2006	17107352	TGAAGGAGAAGGTGTCTGCGGGA	AGGACGGTGCGGTGAGAGTG				Frosst, 1995		PCR-RFLP
3110	da Silva, 2006	17221000	TGAAGGAGAAGGTGTCTGCGGGA	AGGACGGTGCGGTGAGAGTG				Frosst, 1995		PCR-RFLP
3109	Muniz, 2006	17221112										Portuguese
3108	Timuragaoglu, 2006	16944145								Real-time PCR
3107	Torres, 2006	16917913											Mandel, 1996 [Cited Article not pertinent].
3106	Lutz, 2006	17117960								Real-time PCR
3105	James, 2006	16917939								Allele-specific PCR
3104	Sazci, 2006	17113927	TGAAGGAGAAGGTGTCTGCGGGA	GCAAGTGATGCCCATGTCGGTG			20	Sazci, 2005 -> Kara, 2003		PCR-RFLP			Modification from Frosst, 1995. With the new primer, wild types (C677C) produced a single band at 110 bp. Heterozygotes (C677T) produced 110, 87 and 23 bp fragments. Homozygotes (T677T) produced 87 and 23 bp fragments.
3103	Ott, 2006	16929515								Real-time PCR
3102	Shi, 2006	21182814										Chinese
3101	Girelli, 2006	17183715	TGAAGGAGAAGGTGTCTGCGGGA	AGGACGGTGCGGTGAGAGTG				Girelli, 1998 -> Frosst, 1995	9596662	PCR-RFLP
3100	Weng, 2006	17171786	TGAAGGAGAAGGTGTCTGCGGGA	AGGACGGTGCGGTGAGAGTG				Frosst, 1995		PCR-RFLP			Amplicon and fragment lengths as Frosst, 1995.
3099	De Lucia, 2006	17187688	TGAAGGAGAAGGTGTCTGCGGGA	AGGACGGTGCGGTGAGAGTG				Margaglione, 1998 -> Frosst, 1995	9609218	PCR-RFLP
3098	de Alvarenga, 2007	17275478	TGAAGGAGAAGGTGTCTGCGGGA	AGGACGGTGCGGTGAGAGTG				Yi, 2002 -> Frosst, 1995	12175537	PCR-RFLP
3097	Taymaz, 2007	16472842	TGAAGGAGAAGGTGTCTGCGGGA	AGGACGGTGCGGTGAGAGTG				Frosst, 1995		PCR-RFLP
3096	Hiltunen, 2007	16765424											[No information about the primers] Kajantie, 2004 [Cited Article not pertinent]. PCR-RFLP.
3095	Aléssio, 2007	16820193	TGAAGGAGAAGGTGTCTGCGGGA	AGGACGGTGCGGTGAGAGTG				Aléssio, 2004 -> Weisberg, 1998 -> Frosst, 1995		PCR-RFLP
3094	Gonzalez-Porras, 2007	17005242	TGAAGGAGAAGGTGTCTGCGGGA	AGGACGGTGCGGTGAGAGTG				Frosst, 1995		PCR-RFLP
3093	Pereira, 2007	17604826	TGAAGGAGAAGGTGTCTGCGGGA	AGGACGGTGCGGTGAGAGTG				Frosst, 1995		PCR-RFLP
3092	Keijzer, 2007	17200768									Meta-analysis
3091	García-Pinilla, 2007	17622358								Allele-specific PCR
3090	Sokolova, 2007	18220034										Russian
3089	Sanyal, 2007	17469025	GAGGCTGACTGAAGCACTTG	GTGGGGTGGAGGGAGCTTAT			30	Sanyal, 2004		PCR-RFLP			PCR-RFLP (Taq I).
3088	Hoţoleanu, 2007	18333369									Review
3087	Inoue, 2007	17187508	TGAAGGAGAAGGTGTCTGCGGGA	AGGACGGTGCGGTGAGAGTG				Frosst, 1995		PCR-RFLP
3086	Axume, 2007	18167510	TGAAGGAGAAGGTGTCTGCGGGA	AGGACGGTGCGGTGAGAGTG				Frosst, 1995		PCR-RFLP
3085	Szolnoki, 2007	17114822									Review
3084	Caccamo, 2007	17914182								DGGE
3083	Böger, 2007	17005529	CAAAGGCCACCCCGAAGC	AGGACGGTGCGGTGAGAGTG			3	Schmitz, 1996		PCR-RFLP			Reverse primer form Frosst, 1995.
3082	Vekris, 2007	17295258								PCR-RFLP			[Sequence of the primers was not provided]. Case report.
3081	Burzynski, 2007	17664238	TGAAGGAGAAGGTGTCTGCGGGA	AGGACGGTGCGGTGAGAGTG				Frosst, 1995		PCR-RFLP
3080	Touma, 2007	17670851								Not declared			Case report.
3079	Favaloro, 2007	18192144											[Primary Article full-text not available].
3078	Szolnoki, 2007	17726226								Heteroduplex			Clark et al., 1998; Szolnoki et al., 2006b.
3077	Huang, 2007	17089070									Meta-analysis
3076	Banerjee, 2007	17171228									Meta-analysis
3075	Imanishi, 2007	17180579								Sequencing
3074	van der Linden, 2007	17479212								Not declared			Previously genotyped.
3073	Zintzaras, 2007	17805475									Meta-analysis
3072	Zintzaras, 2007	17934692									Meta-analysis
3071	Bennouar, 2007	17497026	AGCTTTGAGGCTGACCTGAAG	AGGACGGTGCGGTGAGAGTG	46	2	46	Bennouar, 2007		PCR-RFLP			Reverse primer from Frosst, 1995. Citing Kluijtmans, 1996 which actually uses the primer pair from Frosst, 1995.
3070	Shay, 2007	18008117								PCR-RFLP			[Sequence of the primers was not provided]. Case report.
3069	Nishihama, 2007	17143557								Array
3068	Dalal, 2007	17085942	TGAAGGAGAAGGTGTCTGCGGGA	AGGACGGTGCGGTGAGAGTG				Frosst, 1995		PCR-RFLP			Primers appear to be derived from Frosst, 1995 with a difformity (GAA deleted) of forward primer.
3067	Axume, 2007	17965592	TGAAGGAGAAGGTGTCTGCGGGA	AGGACGGTGCGGTGAGAGTG				Perry, 2004 -> Esfahani, 2003 -> Frosst, 1995		PCR-RFLP			Perry stated modified Frosst's method, Esfahani stated Frosst's method.
3066	Mtiraoui, 2007	16828193	TGAAGGAGAAGGTGTCTGGGGGA	AGGACGGTGCGGTGAGAGTG				Frosst, 1995		PCR-RFLP
3065	Angius, 2007	17323822								Not declared			All individuals analyzed were adult, living in Ouagadougou and had been previously studied for the MTHFR polymorphisms.
3064	Androutsopoulos, 2007	18225686								Hybridization
3063	Castañon, 2007	17311514											[Primary Article not pertinent]. Plasma Homocysteine Levels.
3062	Kok, 2007	17617036	TGAAGGAGAAGGTGTCTGCGGGA	AGGACGGTGCGGTGAGAGTG				Frosst, 1995		PCR-RFLP
3061	Hekim, 2007	16134079	TGAAGGAGAAGGTGTCTGCGGGA	AGGACGGTGCGGTGAGAGTG				Frosst, 1995		PCR-RFLP
3060	Shaw, 2007	17149733	TGAAGGAGAAGGTGTCTGCGGGA	AGGACGGTGCGGTGAGAGTG				Frosst, 1995		PCR-RFLP
3059	Mu, 2007	17438654	TGAAGGAGAAGGTGTCTGCGGGA	AGGACGGTGCGGTGAGAGTG				Skibola, 1999 -> Frosst, 1995		PCR-RFLP
3058	A, 2007	16888682	CATCCCTATTGGCAGGTTAC	GACGGTGCGGTGAGAGTG	47	12	47	A, 2007		PCR-RFLP			Amplicon: 265 bp; post Hinf I digestion: 171 and 94 bp.
3057	Kim, 2007	17028897								Primer extension			SNaPshot.
3056	Nadir, 2007	17043779	TGAAGGAGAAGGTGTCTGCGGGA	AGGACGGTGCGGTGAGAGTG				Frosst, 1995		PCR-RFLP
3055	Lu, 2007	17113562								PCR-RFLP			[Sequence of the primers was not provided]. AsPEX and PCR-RFLP to validate the accuracy of the other method.
3054	Gilbody, 2007	17074966									Review
3053	Ivanov, 2007	17974163										Bulgarian
3052	Kovacheva, 2007	17974188									Review	Bulgarian
3051	Ivanov, 2007	17974190										Bulgarian
3050	Kovacheva, 2007	18333414										Bulgarian
3049	Ivanov, 2007	18646302										Bulgarian
3048	Dorszewska, 2007	17691219	AGGCTGTGCTGTGCTGTTG	CGCTGTGCAAGTTCTGGAC			43	Mostowska, 2006		PCR-RFLP			Amplicon: 477 bp.
3047	Albisetti, 2007	17159337								Real-time PCR			Fluorescence resonance energy transfer and probe melting curves.
3046	Guerzoni, 2007	17505678	TGAAGGAGAAGGTGTCTGCGGGA	AGGACGGTGCGGTGAGAGTG				Bova, 1999 -> Frosst, 1995		PCR-RFLP
3045	Steinmaus, 2007	17365577								Not declared			Moore, 2004 -> Zheng, 2001. Whole Genome Amplification followed by not declared method for genotyping.
3044	Nagy, 2007	17136107								Real-time PCR
3043	Bathum, 2007	17339646								Real-time PCR TaqMan
3042	Brankovic-Sreckovic, 2007	17621484								PCR			[Sequence of the primers was not provided]. Case report.
3041	Fortunato, 2007	17024648								Real-time PCR
3040	Dobson, 2007	17053001								Real-time PCR
3039	de Tommaso, 2007	17300365								Hybridization			CVD StripAssay: cardiovascular StripAssay (based on PCR and reverse hybridization).
3038	Luxembourg, 2007	17279273									Review	German
3037	Bae, 2007	17094971	TGAAGGAGAAGGTGTCTGCGGGA	AGGACGGTGCGGTGAGAGTC				Frosst, 1995		PCR-RFLP			Kim, 2002 [Article not available].
3036	Han, 2007	16950800								Real-time PCR
3035	Manuguerra, 2007	16956909								PCR-RFLP			[Sequence of the primers was not provided].
3034	Xu, 2007	17301261								Real-time PCR TaqMan
3033	van den Donk, 2007	17301267	TGAAGGAGAAGGTGTCTGCGGGA	AGGACGGTGCGGTGAGAGTG				Frosst, 1995		PCR-RFLP
3032	Ruiz, 2007	17298693								Sequencing
3031	Bolufer, 2007	17367411								Real-time PCR
3030	Lima, 2007	17384833	TGAAGGAGAAGGTGTCTGCGGGA	AGGACGGTGCGGTGAGAGTG				Frosst, 1995		PCR-RFLP
3029	Ruiz, 2007	17283302	TGAAGGAGAAGGTGTCTGCGGGA	AGGACGGTGCGGTGAGAGTG				Frosst, 1995		PCR-RFLP
3028	Galdieri, 2007	17227731	TGAAGGAGAAGGTGTCTGCGGGA	AGGACGGTGCGGTGAGAGTG				Frosst, 1995		PCR-RFLP
3027	Sotiriadis, 2007	17217367	TGAAGGAGAAGGTGTCTGCGGGA	AGGACGGTGCGGTGAGAGTG				Frosst, 1995		PCR-RFLP
3026	Chevrier, 2007	17219389								PCR-RFLP			[Sequence of the primers was not provided]. Two methods: allele-specific oligonucleotide method and PCR-RFLP.
3025	Bernstein, 2007	17156138								Real-time PCR
3024	Marinho, 2007	17182005	TGAAGGAGAAGGTGTCTGCGGGA	AGGACGGTGCGGTGAGAGTG				Frosst, 1995		PCR-RFLP
3023	Dong, 2007	19071432	TGAAGGAGAAGGTGTCTGCGGGA	AGGACGGTGCGGTGAGAGTG				Frosst, 1995		PCR-RFLP			PCR amplification, Hinf I digestion and capillary electrophoresis analysis as described in the reference Ulvik, 1998 (MS-PCR and other primer pair).
3022	Xu, 2007	17537304										Chinese
3021	Berge, 2007	17290027								Real-time PCR
3020	Leclerc, 2007	17349292										French
3019	Capaccio, 2007	17334320								Real-time PCR
3018	Pezzini, 2007	17098841	TGAAGGAGAAGGTGTCTGCGGGA	AGGACGGTGCGGTGAGAGTG				Frosst, 1995		PCR-RFLP
3017	Hubner, 2007	17131337									Meta-analysis
3016	Ulvik, 2007	17115185								Various			MS and Real-time PCR.
3015	Palep-Singh, 2007	17454207	TGAAGGAGAAGGTGTCTGCGGGA	AGGACGGTGCGGTGAGAGTG				Frosst, 1995		PCR-RFLP			Primers from Frosst, 1995.
3014	Bolufer, 2007	17339179								Real-time PCR
3013	Wang, 2007	17206530	CGAAGCAGGGAGCTTTGAGGCTG	AGGACGGTGCGGTGAGAGTG	48	5	48	Wang, 2007	17206530	PCR-RFLP			Reverse primer from Frosst, 1995.
3012	Murtaugh, 2007	17245555	TGAAGGAGAAGGTGTCTGCGGGA	AGGACGGTGCGGTGAGAGTG				Ma, 1997 -> Frosst, 1995		PCR-RFLP
3011	Hong, 2007	17174622	CAAAGGCCACCCCGAAGC	AGGACGGTGCGGTGAGAGTG			3	Schmitz, 1996		PCR-RFLP
3010	Naushad, 2007	17287626	TGAAGGAGAAGGTGTCTGCGGGA	AGGACGGTGCGGTGAGAGTG				van der Put, 1998 -> Frosst, 1995		PCR-RFLP
3009	Mas, 2007	17465256	TGAAGGAGAAGGTGTCTGCGGGA	AGGACGGTGCGGTGAGAGTG				Slattery, 1999 -> Frosst, 1995		PCR-RFLP
3008	Lutz, 2007	17407503								Real-time PCR
3007	Bezemer, 2007	17353498								PCR-RFLP			[Sequence of the primers was not provided].
3006	Itou, 2007	17396161								PCR-CTPP			Hamajima, 2000.
3005	Daksis, 2007	17375191								Hybridization
3004	Paro-Panjan, 2007	17307756								Not declared			Case report.
3003	Ariyaratnam, 2007	17455988									Meta-analysis
3002	Dhillon, 2007	17277043	TGAAGGAGAAGGTGTCTGCGGGA	AGGACGGTGCGGTGAGAGTG				Frosst, 1995		PCR-RFLP
3001	Chiang, 2007	17301815								Not declared
3000	Petra, 2007	17454638	TGAAGGAGAAGGTGTCTGCGGGA	AGGACGGTGCGGTGAGAGTG				Yi, 2002 -> Frosst, 1995	12175537	PCR-RFLP			Multiplex PCR.
2999	Peeters, 2007	17398378	TGAAGGAGAAGGTGTCTGCGGGA	AGGACGGTGCGGTGAGAGTG				Kluijtmans, 1996 -> Frosst, 1995	8554066	PCR-RFLP
2998	Holm, 2007	17284634								Real-time PCR
2997	Skardoutsou, 2007	17621533								Not declared			Case report.
2996	Alroy, 2007	17491230	TGAAGGAGAAGGTGTCTGCGGGA	AGGACGGTGCGGTGAGAGTG				Frosst, 1995		PCR-RFLP
2995	Böttiger, 2007	17334642								Sequencing
2994	Cardoso, 2007	17442092								Not declared			Case report.
2993	Gemmati, 2007	17488658	TGAAGGAGAAGGTGTCTGCGGGA	AGGACGGTGCGGTGAGAGTG				Frosst, 1995		PCR-RFLP
2992	Ozyurek, 2007	17456624	TGAAGGAGAAGGTGTCTGCGGGA	AGGACGGTGCGGTGAGAGTG				Frosst, 1995		PCR-RFLP
2991	Kabukcu, 2007	17456626								Hybridization
2990	Wang, 2007	17438114	TGAAGGAGAAGGTGTCTGCGGGA	AGGACGGTGCGGTGAGAGTG				Shen, 2005 -> Rady, 2002 -> Frosst, 1995; Shen, 2001 -> Skibola, 1999; Weisberg, 1998 -> Frosst, 1995		PCR-RFLP
2989	Deng, 2007	17440589										Chinese
2988	Meyer, 2007	17452895								Allele-specific PCR
2987	Kim, 2007	17461517	TGAAGGAGAAGGTGTCTGCGGGA	AGGACGGTGCGGTGAGAGTG				Frosst, 1995		PCR-RFLP
2986	Roffman, 2007	17344026								Real-time PCR
2985	Carod-Artal, 2007	17492607										Spanish
2984	Szolnoki, 2007	17504188									Review
2983	Wilson, 2007	17445539	TGAAGGAGAAGGTGTCTGCGGGA	AGGACGGTGCGGTGAGAGTG				Frosst, 1995		PCR-RFLP
2982	Gjesdal, 2007	17295607								Real-time PCR
2981	Chang, 2007	16941173								Sequencing
2980	Dutta, 2007	21957351								Not declared
2979	Gosh, 2007	19124933											Lentz, 2005 [Cited Article not pertinent].
2978	Hubner, 2007	17350979								Various			Real-time PCR or Arrays.
2977	Heur, 2007	17357807								Not declared			Case report.
2976	Serin, 2007	17356914	TGAAGGAGAAGGTGTCTGCGGGA	AGGACGGTGCGGTGAGAGTG				Ozbek, 2005 -> Akar, 2000 -> Frosst, 1995		PCR-RFLP
2975	Zee, 2007	17332146								Hybridization
2974	Bathum, 2007	17412799								Real-time PCR TaqMan			ID: C_2134722_10.
2973	Pepe, 2007	17151928								PCR-RFLP			[Sequence of the primers was not provided]. No citation, fragments post Hinf I digestion: 178 and 23 BP (in Frosst 175 and 23 bp).
2972	Yu, 2007	17595805	TGAAGGAGAAGGTGTCTGCGGGA	AGGACGGTGCGGTGAGAGTG				Frosst, 1995		PCR-RFLP
2971	Verkleij-Hagoort, 2007	17431894									Meta-Analysis
2970	Hustad, 2007	17436239								Real-time PCR TaqMan
2969	Romero, 2007	17537363										Spanish
2968	Li, 2007	17633462										Chinese
2967	Kempisty, 2007	17417062											[Primary Article not pertinent]. MTHFD and MTR polymorphisms.
2966	Taniguchi, 2007	17502830								Real-time PCR
2965	Zetterberg, 2007	17558844								Sequencing
2964	Muñoz, 2007	17439956	GCAGGGAGCTTTGAGGCTGAC	AGGACGGTGCGGTGAGA-TG	49	3	49	Muñoz, 2007		PCR-RFLP			Reverse primer from Frosst, 1995.
2963	Guéant, 2007	17220211	TGAAGGAGAAGGTGTCTGCGGGA	AGGACGGTGCGGTGAGAGTG				Amouzou, 2004 -> Frosst, 1995	15051606	PCR-RFLP
2962	Rummel, 2007	17457696								Not declared			Short report.
2961	Kamel, 2007	19034339	TGAAGGAGAAGGTGTCTGCGGGA	AGGACGGTGCGGTGAGAGTG				Skibola, 1999 -> Frosst, 1995		PCR-RFLP
2960	Golomb, 2007	17641264								Not declared			Case report.
2959	Angeline, 2007	17412321								PCR-RFLP			[Sequence of the primers was not provided]. Polyacrilamide gel.
2958	Ashktorab, 2007	17372834	TGAAGGAGAAGGTGTCTGCGGGA	AGGACGGTGCGGTGAGAGTG				Chen, 1996 -> Frosst, 1995; Skibola, 1999 -> Frosst, 1995	8895734; 10536004	PCR-RFLP
2957	Marie, 2007	17589670	TGAAGGAGAAGGTGTCTGCGGGA	AGGACGGTGCGGTGAGAGTG				Frosst, 1995		PCR-RFLP
2956	Gemignani, 2007	17259654								Primer extension
2955	Hung, 2007	17389614								Real-time PCR
2954	Stevens, 2007	17548676								Real-time PCR
2953	Ahsan, 2007	17548696								Hybridization
2952	Brandalize, 2007	17581676	TGAAGGAGAAGGTGTCTGCGGGA	AGGACGGTGCGGTGAGAGTG				Frosst, 1995		PCR-RFLP
2951	Baytan, 2007	27263625								Real-time PCR
2950	Giusti, 2007	17551576								Array
2949	Fernández-Miranda, 2007	17052775								Real-time PCR
2948	Lissowska, 2007	17311260								Real-time PCR TaqMan
2947	Götze, 2007	17208363								PCR-RFLP			[No information about the primers] Drogan, 2004 -> Dierkes, 2001 [Cited Article full-text not available].
2946	Scheufele, 2007	25390775								Not declared			Case report.
2945	Golbahar, 2007	17010581	TGAAGGAGAAGGTGTCTGCGGGA	AGGACGGTGCGGTGAGAGTG				Frosst, 1995		PCR-RFLP
2944	Sram, 2007	17418242	TGAAGGAGAAGGTGTCTGCGGGA	AGGACGGTGCGGTGAGAGTG				Skibola, 1999 -> Frosst, 1995	10536004	PCR-RFLP
2943	Guillem, 2007	17476281	CCTTGAACAGGTGGAGGCC	CAAAGAAAAGCTGCGTGATGAT			14	Wiemels, 2001		PCR-RFLP
2942	Seipp, 2007	17591926								Hybridization
2941	Agarwal, 2007	17591934								Real-time PCR
2940	Lima, 2007	17111187	TGAAGGAGAAGGTGTCTGCGGGA	AGGACGGTGCGGTGAGAGTG				Frosst, 1995		PCR-RFLP
2939	Yasa, 2007	17708272								Hybridization
2938	Allen, 2007	17627388											[Primary Article not pertinent]. 1317TC.
2937	Ruiz-Argüelles, 2007	17969840										Spanish
2936	Lindberg, 2007	17637926								Real-time PCR TaqMan
2935	Zeybek, 2007	16927418	TGAAGGAGAAGGTGTCTGCGGGA	AGGACGGTGCGGTGAGAGTG				Frosst, 1995		PCR-RFLP
2934	Xu, 2007	17372271											[Primary Article not pertinent]. The authors used previously obtained MTHFR data.
2933	Ouerhani, 2007	17574963	GCCTCTCCTGACTGTCATCC	TCACAAAGCGGAAGAATGTG			39	Oliveira, 2005		PCR-RFLP			Paz, 2002 -> Chen, 1996 -> Frosst, 1995; Oliveira, 2005 (different primer). Two references using two different primer pairs.
2932	Lapecorella, 2007	17581329								Real-time PCR			Case report.
2931	Zittan, 2007	17449548	TGAAGGAGAAGGTGTCTGCGGGA	AGGACGGTGCGGTGAGAGTG				Frosst, 1995		PCR-RFLP
2930	Midttun, 2007	17616772							11673381	Real-time PCR TaqMan
2929	Vora, 2007	17610719	TGAAGGAGAAGGTGTCTGCGGGA	AGGACGGTGCGGTGAGAGTG				Abbate, 1998 -> Frosst, 1995		PCR-RFLP
2928	D'Uva, 2007	17625006								Real-time PCR
2927	Laing, 2007	17627246								Real-time PCR
2926	Nieminem, 2007	17574929	TGAAGGAGAAGGTGTCTGCGGGA	AGGACGGTGCGGTGAGAGTG				Ulvik, 1997 -> Frosst, 1995		PCR-RFLP			Ulvik, 1997: Frosst, 1995 modified and adapted to a CE-LIF format.
[truncated: 2,925 more rows]
[truncated: 1 more columns]
