# Supplementary material for: CDK6 3'UTR polymorphisms alter the susceptibility to cervical cancer among Uyghur females
Source: Mol Genet Genomic Med. 2019 Mar 4;7(5):e626. doi: 10.1002/mgg3.626 (PMC6503018; doi:10.1002/mgg3.626)
Supplement: Supplementary file 2 [file MGG3-7-e626-s002.xlsx]

## Sheet: Foglio1
Supplementary Table 2. Analysis of the biochemical and technical parameters of the new primer pairs found to analyze MTHFR C677T polymorphism by PCR-RFLP.
Tm=Melting temperature estimated by the formula [(4*GC)+2*(AT)]; GC clamp=the number of G and/or C at the 3′ end of the primer sequence; secondary structure=analysis performed using Amplify software; simple visualization on agarose gel after RFLP= standard agarose gel electrophoresis does not allow accurate resolution of fragments with size difference <50 bp, nor of fragments <50 bp, as highlight…
		Primer pair sequences (5′ - 3′)	Tm (optimal >60°C)	Tm Difference (optimal <2°C)	Length (optimal > 17 nt)	GC clamp	GC content (optimal 40-60%)	Secondary structures (optimal=No)	Overlap between f primer and Hinf I recognition site (optimal=No)	Simple visualization on agarose gel after RFLP (optimal=Yes)	Presence of other restriction sites for Hinf I (optimal=No)	Pairing specificity for MTHFR (optimal=Yes)	Primer location on gene sequence (numbering from Exon 1, GRCh38)	Amplicon lenght (bp= base pair)	Enzyme	Number of studies in which the method was used	PMID - PubMed Identifier	Number in the Supplementary Table 1	Score for each primer	Score for the primer pair	Notes
0	This work f	TGTGGTCTCTTCATCCCTCGC	66	0	21	3	57	No	No	Yes	No	Yes	11796469-11796449	513	Hinf I	This work			14	22
0	This work r	CCTTTTGGTGATGCTTGTTGGC	66		22	3	50	No					11795978-11795957						8
1	Ou, 1996 f	GAAGCAGGGAGCTTTGAGGCTGACCT	82	0	26	0	57.6923	Yes	No	No	No	Yes	11796379-11796354	141	Taq I	7	8826441	4900	7	10
1	Ou, 1996 r	AGTGATGCCCATGTCGGTGCATGCCT	82		26	0	57.6924	Yes					11796264-11796239						3
2	Peng, 1996 f	GCTGACCTGAAGCACTTGAAGGAGA	76	10	25	0	52	No	No	No	No	Yes	11796337- 11796361	214	Hinf I	3	8840466	4896	8	12	Reverse primer from Frosst, 1995.
2	Peng, 1996 r	AGGACGGTGCGGTGAGAGTG	66		20	0	65	No					11796148-11796167						4
3	Schmitz, 1996 f	CAAAGGCCACCCCGAAGC	60	6	18	2	66.6667	No	No	Yes	No	Yes	11796392-11796375	245	Hinf I	33	8873653	4894	11	17	Reverse primer from Frosst, 1995.
3	Schmitz, 1996 r	AGGACGGTGCGGTGAGAGTG	66		20	1	65	No	No				11796167-11796148						6
4	Rees, 1997 f	TTTGAGGCGACCTGAAGCACTTGAAGGAG	88	8	29	1	51.7241	Yes	No	No	No	Yes	11796366-11796338	172	Hinf I	27	9408019	4847	7	13
4	Rees, 1997 r	GAGTGGTAGCCCTGGATGGGAAAGATCCCG	96		30	4	60	Yes					11796224-11796195						6
5	Goyette, 1994 f	AGGGAGCTTTGAGGCTGACCTGAA	74	2	24	0	54.1667	Yes	No	No	No	Yes	11796374-11796351	147	Hinf I	5	9609227	4810	7	11
5	Goyette, 1994 r	ACGATGGGGCAAGTGATGCCCATG	76		24	1	58.3333	Yes					11796251-11796228						4
6	Powers, 1999 f	TGAAGGAGAAGGTGTCTGCGGGA	72	2	23	0	56.52	No	Yes	No	No	Yes	11796323-11796345	198	Hinf I	1	10205777	4724	8	12	Primers from Frosst, 1995. Reverse primer has an additional G base at 3' end.
6	Powers, 1999 r	AGGACGGTGCGGTGAGAGTGG	70		21	0	66.7	No					11796148-11796168						4
7	Pethig, 2000 f	GGCCACCCCGAAGCAGGGAGC	74	8	21	2	76.2	Yes	No	Yes	No	Yes	11796368-11796388	241	Hinf I	1	10706059	4573	9	13	Reverse primer from Frosst, 1995.
7	Pethig, 2000 r	AGGACGGTGCGGTGAGAGTG	66		20	0	65	No					11796148-11796167						4
8	Barber, 2000 f	TTGAGGCTGACCTGAAGCAC	62	0	20	1	55	Yes	No	No	No	Yes	11796366-11796347	118	Hinf I	1	10833330	4547	8	12
8	Barber, 2000 r	ATGTCGGTGCATGCCTTCAC	62		20	1	55	Yes					11796268-11796249						4
9	Yu, 2000 f	GAAGCAGGGAGCTTTGAGGC	64	0	20	3	60	Yes	No	No	No	Yes	11796360-11796379	134	Taq I	2	10782023	4519	9	15
9	Yu, 2000 r	CCCATGTCGGTGCATGCCTT	64		20	1	60	No	No				11796246-11796265						6
10	Xue, 2000 f	GAAGCAGGGAGGGAGCTTTGAGGC													Taq I	1	11082782	4492	0	0	Aspecific primer pair.
10	Xue, 2000 r	CCCATGTCGGTGCATTT																	0
11	Shpichinetsky, 2000 f	TGAAGGAGAAGGTGTCTGCGGGA	72	8	23	0	56.5217	No	Yes	No	No	Yes	11796323-11796345	197	Hinf I	1	11015479	4487	7	13	Forward primer from Frosst, 1995.
11	Shpichinetsky, 2000 r	GGACGGTGCGGTGAGAGTG	64		19	2	68.42	No					11796149-11796167						6
12	Bravo-Osorio, 2000 f	TGAAGGAGAAGGTGTCTGCGGGA	72	72	23	0	56.5	No	Yes	No	Yes	Yes	11796323-11796345	225	Hinf I	2	11020476	4470	7	12	Forward primer from Frosst, 1995. In the reverse primer, mismatched nucleotides (underlined) were substituted for the generation of a new HinfI restriction endonuclease site.
12	Bravo-Osorio, 2000 r	TTAGCAATGGATCGAACCTAGGACTCAAGGACGGTGCGGTGAGAGTG	144		47	0	53.2	No					11796148-11796167						5
13	Hasbargen, 2000 f	TTGAGGCTGACCTGAAGCACTTG	70	4	23	1	52.1739	Yes	No	No	No	Yes	11796366-11796344	219	Hinf I	4	11098041	4458	7	12
13	Hasbargen, 2000 r	AGGACGGTGCGGTGAGAGTG	66		20	1	65	No					11796167-11796148						5
14	Wiemels, 2001 f	CCTTGAACAGGTGGAGGCC	62	0	19	4	63.1579	Yes	No	No	No	Yes	11796449-11796431	158	Hinf I	11	11274424	4401	10	13
14	Wiemels, 2001 r	CAAAGAAAAGCTGCGTGATGAT	62		22	0	40.9091	Yes					11796313-11796292						3
15	Hainaut, 2002 f	TGAAGGAGAAGGTGTCTGCGGGA	72	2	23	0	56.52	No	Yes	No	Yes	No	11796323-11796345	198	Hinf I	4	12182910	4215	6	10	Reverse primer modified from Frosst, 1995 with TC introducing a HinfI restriction site in mutated/WT; GG increases the stability of primer binding.
15	Hainaut, 2002 r	AGGACGGTGCGGT(GAGTCT)GGG	74		22	0	68.19	No					11796148-11796167						4
16	Saffroy, 2002 f	TGAAGGAGAAGGTGTCTGACGGA	70	4	23	0	52.2	Yes	Yes	No	No	Yes	11796323 -11796345	198	Asp I	4	12490067	4126	5	9	Reverse primer from Frosst, 1995. Forward primer from Frosst, 1995, modified to introduce an AspI Restriction site.
16	Saffroy, 2002 r	AGGACGGTGCGGTGAGAGTG	66		20	0	65	No					11796148-11796167						4
17	Jørgensen, 2002 f	ATCTCTGGGGTCAGAAGCATATC	68	52	23	1	47.83	No	No	Yes	Yes	Yes	11796574-11796596	467	Hinf I	7	12232679	4113	10	16	Forward primer was located 191 bp upstream of the forward primer from Frosst, 1995 In order to incorporate an extra cleavage site for HinfI.
17	Jørgensen, 2002 r	CAGGAAACAGCTATGACCAGGACGGTGCGGTGAGAGTG	120		38	1	57.9	No					11796148-11796167						6
18	Shannon, 2002 f	TGAAGGAGAAGGTGTCTGCGGGA	72	0	23	0	56.5217	Yes	Yes	No	No	Yes	11796345-11796323	146	Hinf I	6	12427779	4099	6	11	Forward primer from Frosst, 1995.
18	Shannon, 2002 r	CCTCACCTGGATGGGAAAGATCC	72		23	2	56.5217	Yes					11796222-11796200						5
19	Toffoli, 2003 f	GCACTTGAAGGAGAAGGTGTC	64	2	21	1	52.3809	No	No	No	No	Yes	11796350-11796330	85	Asp I	4	12471611	4062	10	15	Reverse primer from Frosst, 1995. Comparison of TaqI and HinfI.
19	Toffoli, 2003 r	AGGACGGTGCGGTGAGAGTG	66		20	1	65	No					11796286-11796266						5
20	Kara, 2003 f	TGAAGGAGAAGGTGTCTGCGGGA	72	2	23	0	56.5217	No	Yes	No	No	Yes	11796345-11796323	110	Hinf I	11	12654508	4027	8	14	Forward primer from Frosst, 1995.
20	Kara, 2003 r	GCAAGTGATGCCCATGTCGGTG	70		22	1	59.0909	No					11796257-11796236						6
21	Jugessur, 2003 f	CCACCCCGAAGCAGGGAGCTTTG	76	2	23	1	65.2174	Yes	No	Yes	No	Yes	11796386-11796364	176	Hinf I	2	12796044	3980	9	12	Modified from Frosst, 1995.
21	Jugessur, 2003 r	TGGGAAAGATCCCGGGGACGATG	74		23	1	60.8696	Yes					11796233-11796211						3
22	Kishi, 2003 f	CAGTCCCTGTGGTCTCTTCAT	64	2	21	0	52.4	No	No	No	No	Yes	11796456-11796476	329	Hinf I	2	12915598	3958	8	12	Reverse Primer from Frosst, 1995.
22	Kishi, 2003 r	AGGACGGTGCGGTGAGAGTG	66		20	0	65	No					11796148-11796167						4
23	Abu-Amero, 2003 f	CCTTGAACAGGTGGAGGCCAG	68	0	21	1	61.9048	Yes	No	No	No	No	11796449-11796429	294	Hinf I	14	14521457	3930	6	12
23	Abu-Amero, 2003 r	GCGGTGAGAGTGGGGTGGAG	68		20	1	70	No	No				11796175-11796156						6
24	Pauer, 2003 f	TCAGAAGCATATCAGTCATGAGCCC	74	8	25	4	48	Yes	No	Yes	Yes	Yes	11796586-11796562	439	Hinf I	1	12956845	3929	11	16	Reverse Primer from Frosst, 1995.
24	Pauer, 2003 r	AGGACGCTGCGGTGAGAGTG	66		20	1	65	No					11796167-11796148						5
25	Kenet, 2003 f	TGAAGGAGAAGGTGTCTGCGGGA	72	8	23	0	56	No	Yes	No	No	Yes	11796323-11796345	172	Hinf I	2	14597976	3927	6	8	Forward primer from Frosst, 1995. Two amplification steps with two different primer pairs. First step GCTTTGAGGCTGACCTGAAGC and AGGACGGTGCGGTGAGAGTG.
25	Kenet, 2003 r	AGGGAGCTTATGGGCTCTCC	64		20	0	60	Yes					11796174-11796193						2
26	Relton, 2003 f	TGAAGGAGAAGGTGTCTGCGGGA	72	2	23	0	56.5217	No	Yes	No	No	Yes	11796345-11796323	186	Hinf I	7	14616766	3912	8	10	Forward primer from Frosst, 1995.
26	Relton, 2003 r	TGAGAGTGGGGTGCAGGGAGCTT	74		23	0	60.8696	Yes					11796182-11796160						2
27	Wakutani, 2004 f	AGTCCCTGTGGTCTCTTCATC	64	0	21	1	52.3809	Yes	No	Yes	No	No	11796475-11796455	387	Hinf I	3	15123333	3831	9	13
27	Wakutani, 2004 r	GGAGATCTGGGAAGAACTCAG	64		21	1	52.3809	Yes					11796109-11796089						4
28	Zhang, 2004 f	GAGGCTGACCTGAAGCACTTG	66	2	21	1	57.1429	Yes	No	No	No	Yes	11796364-11796344	200	Taq I	2	15026274	3803	8	12
28	Zhang, 2004 r	GTGGGGTGGAGGGAGCTTAT	64		20	0	60	No					11796184-11796165						4
29	Patnaik, 2004 f	GCTGACCTGAAGCACTTGAAGGAGAAG	82	16	27	2	51.86	No	No	No	No	Yes	11796335-11796361	214	Hinf I	3	15096570	3793	10	14	Reverse Primer from Frosst, 1995.
29	Patnaik, 2004 r	AGGACGGTGCGGTGAGAGTG	66		20	0	65	No					11796148-11796167						4
30	Sanyal, 2004 f	GAGGCTGACTGAAGCACTTG	62	2	20	1	55	Yes	No	No	No	No	11796344-11796363	199	Taq I	4	14688016	3785	7	12
30	Sanyal, 2004 r	GTGGGGTGGAGGGAGCTTAT	64		20	1	60	No					11796165-11796184						5
31	Kimura, 2004 f	CTGGGAAGAACTCAGCGAAC	62	0	20	1	55	No	No	No	Yes	Yes	11796519-11796503	428	Hinf I	2	15764293	3783	9	14
31	Kimura, 2004 r	GGAAGGTGCAAGATCAGAGC	62		20	2	55	Yes					11796114-11796095						5
32	Cicek, 2004 f	GGTCAGAAGCATATCAGTCATGAG	70	4	24	1	45.8333	Yes	No	Yes	Yes	Yes	11796588-11796565	494	Hinf I	6	15298954	3726	8	12
32	Cicek, 2004 r	CTGGGAAGAACTCAGCGAACTCAG	74		24	1	54.1667	Yes					11796118-11796095						4
33	Frederiksen, 2004 f	GCCCAGCCACTCACTGTTTTA	64	2	21	0	52.3809	No	No	Yes	Yes	Yes	11796565-11796545	418	Hinf I	6	15226189	3658	10	15	Reverse primer from Frosst, 1995.
33	Frederiksen, 2004 r	AGGACGGTGCGGTGAGAGTG	66		20	1	65	No					11796167-11796148						5
34	Wang, 2005 f	GTCCCTGTGGTCTCTTCATCC	66	4	21	2	57.1429	No	No	Yes	No	No	11796474-11796454	202	Hinf I	1	16055944	3620	11	15
34	Wang, 2005 r	CGGAAGAATGTGTCAGCCTC	62		20	1	55	Yes					11796292-11796273						4
35	Miyaki, 2005 f	CCCAGCCACTCACTGTTTTAG	64	4	21	1	52.3809	No	No	Yes	Yes	No	11796564-11796544	469	Hinf I	2	15895286	3619	9	12
35	Miyaki, 2005 r	TGGGAAGAACTCAGCGAACT	60		20	0	50	Yes					11796115-11796096						3
36	Brown, 2005 f	(6-FAM)-CCAGCCTCTCCTGACTGTCATC	70	54	22	1	59.1	Yes	No	No	No	Not evaluable	11796411-11796432	148	Hinf I	1	15834246	3548	6	15	Fluorescently labeled primers.
36	Brown, 2005 r	GCGGTCCCAAAAGAGTCAGTAGCTGCGTGATGATGAAATCG	124		41	4	51.22	No					11796285-11796320						9
37	Adinolfi, 2005 f	CGAAGCAGGGAGCTTTGAGG	64	2	20	2	60	No	No	Yes	No	No	11796380-11796361	233	Hinf I	3	15834927	3526	11	16	Reverse primer from Frosst, 1995.
37	Adinolfi, 2005 r	AGGACGGTGCGGTGAGAGTG	66		20	1	65	No					11796167-11796148						5
38	Breen, 2005 f	CCCAGCCACTCACTGTTTTAGTTC	72	2	24	1	50	No	No	Yes	Yes	Yes	11796541-11796564	587	Hinf I	1	15973722	3480	10	17
38	Breen, 2005 r	CCAAAGTACAACAAACCCCTCAAC	70		24	2	45.84	No					11795978-11796001						7
39	Oliveira, 2005 f	GCCTCTCCTGACTGTCATCC	64	6	20	2	60	Yes	No	No	No	No	11796429-11796410	165	Hinf I	3	16096524	3459	6	9
39	Oliveira, 2005 r	TCACAAAGCGGAAGAATGTG	58		20	1	45	Yes					11796284-11796265						3
40	Jones, 2005 f	AGGGAGCTTTGAGGCTGACCTGAA	74	6	24	0	54.1667	Yes	No	No	No	Yes	11796374-11796351	151	Hinf I	1	15996600	3455	6	10
40	Jones, 2005 r	GGGGACGATGGGGCAAGTGAT	68		21	0	61.9048	No					11796244-11796224						4
41	Deligezer, 2005 f	TGGCAGGTTACCCCAAAGG	58	2	18	2	61.1111	Yes	No	No	No	Yes	11796405-11796387	165	Hinf I	2	16097444	3437	7	14
41	Deligezer, 2005 r	TGATGCCCATGTCGGTGC	60		19	2	57.8947	No					11796258-11796241						7
42	Fingert, 2006 f	CTTCATCCCTCGCCTTGAAC	62	6	20	1	55	No	No	No	No	Yes	11796461-11796442	235	Taq I	1	16754204	3248	9	13
42	Fingert, 2006 r	GACGATGGGGCAAGTGAT	56		18	0	55.6	No					11796244-11796227						4
43	Mostowska, 2006 f	AGGCTGTGCTGTGCTGTTG	60	0	19	1	57.8947	No	No	Yes	Yes	Yes	11796540-11796522	477	Hinf I	9	16712703	3239	11	14
43	Mostowska, 2006 r	CGCTGTGCAAGTTCTGGAC	60		19	1	57.8947	Yes					11796082-11796064						3
44	Scala, 2006 f	GGTGGAGGCCAGCCTCTCCTGACTCTCATCCCTATTG	118	52	37	1	59.46	Yes	No	No	Yes	Yes	11796404-11796440	293	Hinf I	1	16845273	3222	6	10	Reverse primer from Frosst, 1995. Forward primer modified by introducing a new HinfI site as an internal control of the HinfI digestion.
44	Scala, 2006 r	AGGACGGTGCGGTGAGAGTG	66		20	0	65	No					11796148-11796167						4
45	Reutter, 2006 f	TCTTCATCCCTCGCCTTGAAC	64	2	21	1	52.3809	No	No	No	No	Yes	11796462-11796442	315	Hinf I	8	16602006	3195	10	15	Reverse primer from Frosst, 1995.
45	Reutter, 2006 r	AGGACGGTGCGGTGAGAGTG	66		20	1	65	No					11796167-11796148						5
46	Bennouar, 2007 f	AGCTTTGAGGCTGACCTGAAG	60	6	21	1	52.3809	Yes	No	No	No	Yes	11796370-11796350	223	Hinf I	2	17497026	3071	7	10	Reverse primer from Frosst, 1995.
46	Bennouar, 2007 r	AGGACGGTGCGGTGAGAGTG	66		20	1	65	Yes					11796167-11796148						3
47	A, 2007 f	CATCCCTATTGGCAGGTTAC	60	0	20	1	50	Yes	No	Yes	No	Yes	11796414-11796395	265	Hinf I	12	16888682	3058	10	15
47	A, 2007 r	GACGGTGCGGTGAGAGTG	60		18	1	66.6667	No					11796167-11796150						5
48	Wang, 2007 f	CGAAGCAGGGAGCTTTGAGGCTG	74	8	23	1	60.8696	No	No	Yes	No	Yes	11796380-11796358	233	Hinf I	5	17206530	3013	10	14	Reverse primer from Frosst, 1995.
48	Wang, 2007 r	AGGACGGTGCGGTGAGAGTG	66		20	1	65	No					11796167-11796148						4
49	Muñoz, 2007 f	GCAGGGAGCTTTGAGGCTGAC	68	2	21	1	61.9	Yes	No	Yes	No	Yes	11796356-11796376	229	Hinf I	3	17439956	2964	8	12	Reverse primer from Frosst, 1995.
49	Muñoz, 2007 r	AGGACGGTGCGGTGAGAGTG	66		20	0	65	No					11796148-11796167						4
50	Koksal, 2007 f	GCCACCCCGAAGCAGGGAGCTTTCAGG	90	10	27	2	66.67	Yes	No	No	No	Yes	11796361-11796387	96	Mnl I	1	17275807	2913	7	13	In the reverse primer, mismatched nucleotides (underlined) were substituted for the generation of a new MnlI restriction endonuclease site.
50	Koksal, 2007 r	CAAAGAAAAGCTGCGTGATGA-GAAAGAG	80		28	1	42.86	No					11796292-11796317						6
51	Osian, 2007 f	ACCCACAGAAAATGATGCCCAG											169549915-169549936		Hinf I	1	17925917	2901	0	0	Aspecific primer pair. Primers for F5 gene. Amplicon coordinates are chr1:169549713-169549936.
51	Osian, 2007 r	TGCCCCATTATTTAGCCAGGAG											169549713-169549734						0
52	Nakamura, 2007 f	CTTGAAGGAGAAGGTGTCTGC	64	0	21	2	52.3809	Yes	No	No		Yes	11796347-11796327	254	Hinf I	1	17985847	2830	8	12
52	Nakamura, 2007 r	TCTGGGAAGAACTCAGCGAAC	64		21	1	52.3809	Yes					11796114-11796094						4
53	Ferro, 2008 f	ACTGTCATCCCTATTGGCAGGTT	68	2	23	0	47.8261	Yes	No	Yes		Yes	11796419-11796397	272	Hinf I	2	18957721	2784	8	14	Primers from Frosst, 1995. Reverse primer has an additional G base at 3' end.
53	Ferro, 2008 r	AGGACGGTGCGGTGAGAGTGG	70		21	2	66.6667	No					11796168-11796148						6
54	Dutta, 2008 f	GAAGCAGGGAGCTTTGAGG	60	4	19	2	57.8947	No	No	No	No	No	11796379-11796361	152	Hinf I	7	18510799	2756	9	14
54	Dutta, 2008 r	ACGATGGGGCAAGTGATG	56		18	1	55.5556	No					11796245-11796228						5
55	Huang, 2008 f	CTTGAACAGGTGGAGGCCAGC	68	2	21	2	61.9	Yes	No	No	No	Yes	11796448-11796428	301	Hinf I	1	18267032	2739	7	12	Reverse primer from Frosst, 1995.
55	Huang, 2008 r	AGGACGGTGCGGTGAGAGTG	66		20	1	65	No					11796167-11796148						5
56	Huang, 2008 f	TGGCAGGTTACCCCAAAGGC	64	2	20	3	60	Yes	No	Yes	No	No	11796405-11796386	400	Hinf I	1	18095031	2725	10	17
56	Huang, 2008 r	ACTGTTGCTGGGTTTTGGGG	62		20	4	55	Yes					11796025-11796006						7
57	Kohli, 2008 f	GAAGCAGGGAGCTTTGAGGC													Taq I	1	19026285	2592	0	0	Primers pair's score not evaluable because of forward primer's sequence.
57	Kohli, 2008 r	CCCATGTCGGTECATICCTT																	0
58	Kwinta, 2008 f	CTGACCTGAAGCACTTGAAGG	64	8	21	2	52.4	Yes	No	No	No	Yes	11796340-11796360	122	Hinf I	1	18614962	2556	7	11
58	Kwinta, 2008 r	AGTGATGCCCATGTCGGT	56		18	0	55.6	No					11796241-11796258						4
59	El Awady, 2009 f	TCCCTGTGGTCTCTTCATCC	62	2	20	2	55	No	No	Yes	No	No	11796473-11796454	361	Hinf I	1	20037199	2493	12	15
59	El Awady, 2009 r	ACTCAGCACTCCACCCAGAG	64		20	1	60	Yes					11796132-11796113						3
60	Fujimaki, 2009 f	TGAACAGGTGGAGGCCAGCCTCT	74	8	23	0	60.87	Yes	No	No	No	Yes	11796424-11796446	299	Hinf I	1	19283524	2473	4	8	Reverse primer from Frosst, 1995.
60	Fujimaki, 2009 r	AGGACGGTGCGGTGAGAGTG	66		20	0	65	No					11796148-11796167						4
61	Khandanpour, 2009 f	GGGTCAGAAGCATATCAGTCATG	68	6	23	1	47.8261	Yes	No	No	Yes	Yes	11796589-11796567	324	Hinf I	2	19157768	2461	6	12
61	Khandanpour, 2009 r	CACAAAGCGGAAGAATGTGTC	62		21	1	47.6191	No					11796286-11796266						6
62	Sawula, 2009 f	CAGCCTCTCCTGACTGTCATCC	70	0	22	2	59.1	Yes	No	Yes	No	Yes	11796410-11796431	268	Hinf I	1	19166826	2439	11	14
62	Sawula, 2009 r	AGTGGGGTGGAGGGAGCTTATG	70		22	0	59.1	Yes					11796164-11796185						3
63	Ravel, 2009 f	CCAAAGGCCACCCCGAAG	60	4	18	1	66.7	No	No	No	No	Yes	11796405-11796388	180	Hinf I	1	19657388	2344	8	11
63	Ravel, 2009 r	GAAAGATCCCGGGGACGATG	64		20	1	60	Yes					11796233-11796214						3
64	Gargano, 2009 f	TGAAGGAGAAGGTGTCTGCGGGA	72	10	23	0	56	No	Yes	No	Yes	Yes	11796323-11796345	119	Hinf I	1	19733287	2319	5	10
64	Gargano, 2009 r	GACGATGGGGCAAGTGATTC	62		20	2	55	Yes					11796227-11796246						5
65	Aleyasin, 2010 f	GCCTCTCCTGACTGTCATCC	64	0	20	2	60	Yes	No	No	No	No	11796439-11796420	254	Hinf I	1	23113023	2220	7	12
65	Aleyasin, 2010 r	GGAGCTTATGGGCTCTCCTG	64		20	1	60	No					11796195-11796176						5
66	Zhang, 2010 f	GGGGTCAGAAGCATATCAGT	60	2	20	0	50	No	No	No	Yes	Yes	11796590-11796571	390	Hinf I	1	20044984	2159	8	12	Primer pairs for the two polymorphisms analyzed in the Article are reported in inverted order.
66	Zhang, 2010 r	CTCACCTGGATGGGAAAGA	58		19	0	52.6316	No					11796219-11796201						4
67	Agueda, 2010 f	TCCCTGTGGTCTCTTCATCC	62	2	20	2	55	No	No	No	No	Yes	11796473-11796454	378	Hinf I	1	20390408	2097	11	14
67	Agueda, 2010 r	TGGGAAGAACTCAGCGAACT	60		20	0	50	Yes					11796115-11796096						3
68	Guzman, 2010 f	CCGAAGCAGGGAGCTTTGAG	64	2	20	1	60	No	No	Yes	No	Yes	11796381-11796362	234	Hinf I	1	20707729	2043	11	16	Reverse primer from Frosst, 1995.
68	Guzman, 2010 r	AGGACGGTGCGGTGAGAGTG	66		20	1	65	No					11796167-11796148						5
69	Arzaghi, 2011 f	CTTTGAGGCTGACCTGAAGC	62	4	20	2	55	No	No	No	No	Yes	11796368-11796349	104	Hinf I	1	22952513	1977	10	15
69	Arzaghi, 2011 r	TCACAAAGCGGAAGAATGTG	58		20	1	45	No					11796284-11796265						5
70	Hosseini, 2011 f	GACCTGAAGCACTTGAAGGA	60	4	20	0	50	Yes	No	Yes	No	No	11796358-11796339	183	Hinf I	1	22291746	1930	7	10
70	Hosseini, 2011 r	CGAGCTTATGGGCTCTCCTG	64		20	1	60	Yes					11796195-11796176						3
71	Lesiak, 2011 f	AGGACTCTCTCTGCCCAG	58	6	18	1	61.2	Yes	No	Yes	Yes	Yes	11796470-11796491	222	Hinf I	1	21732987	1791	6	10
71	Lesiak, 2011 r	TCACAAAGCGGAAGAATG	52		18	0	44.5	No					11796265-11796284						4
72	Šerý, 2012 f	CATCCCTATTGGCAGGTTA	56	10	19	0	47.37	No	No	No	No	Yes	11796414-11796396	138	Taq I	1	23090267	1720	6	10
72	Šerý, 2012 r	AGGATGTGTCAGCCTCAAAGAAA	66		23	0	43.4783	No					11796299-11796277						4
73	Jain, 2012 f	AGGCTGTGCTGTGCTGTTG	60	4	19	1	57.9	No	No	Yes	Yes	Yes	11796520- 11796540	447	Hinf I	1	22870016	1708	9	14
73	Jain, 2012 r	CGCTGTGCAAGTTCTGGA	56		18	3	55.6	Yes					11796062- 11796083						5
74	Tam, 2012 f	TGAAGGAGAAGGTGTCTGCGGGA	72	10	23	0	56	No	Yes	No	No	No	11796323-11796345	143	Hinf I	1	22398278	1692	6	10	Forward primer from Frosst, 1995.
74	Tam, 2012 r	CACCTGGATGGGAAAGATCC	62		20	1	55	Yes					11796203-11796222						4
75	Nilforoushan, 2012 f	TGTCATCCCTATTGGCAGGT	60	4	20	0	50	Yes	No	Yes	No	Yes	11796417-11796398	305	Hinf I	1	22418991	1647	8	10
75	Nilforoushan, 2012 r	ACTCAGCACTCCACCCAGAG	64		20	1	60	Yes					11796132-11796113						2
76	Loo, 2012 f	CTCGCCTTGAACAGGTGGAG	64	0	20	1	60	Yes	No	No	No	Yes	11796434-11796453	248	Hinf I	3	22594584	1558	6	9
76	Loo, 2012 r	CTGGATGGGAAAGATCCCGG	64		20	1	60	Yes					11796206-11796225						3
77	Chutinet, 2012 f	ATCCCTATTGGCAGGTTAC	56	10	19	1	47.3684	Yes	No	Yes	No	Yes	11796413-11796395	266	Sch I	1	21296594	1531	8	10
77	Chutinet, 2012 r	AGGACGGTGCGGTCAGAGTG	66		20	1	65	Yes					11796167-11796148						2
78	Trovato, 2013 f	GTCCCTGTGGTCTCTTCATCC	66	0	21	2	57.1429	Yes	No	No	Yes	No	11796474-11796454	424	Hinf I	3	23534584	1399	7	9
78	Trovato, 2013 r	GGTGGCCAAGCAACGCTGTG	66		20	1	65	Yes					11796070-11796051						2
79	Lochman, 2013 f	CATCCCTATTGGCAGGTTA	56	0	19	0	47.3684	No	No	No	No	Yes	11796414-11796396	135	Taq I	1	24522021	1388	8	11
79	Lochman, 2013 r	ATGTGTCAGCCTCAAAGAAA	56		20	0	40	No					11796299-11796280						3
80	Qu, 2013 f	ATCCCTCGCCTTGAACAG	56	4	18	1	55.5556	No	No	Yes	No	Yes	11796457-11796440	469	Hinf I	1	23803097	1359	9	13
80	Qu, 2013 r	CAAACCCCTCAACAGACACT	60		20	0	50	No					11796008-11795989						4
81	Christensen, 2013 f	TGAAGGAGAAGGTGTCTGCGGGA	72	2	23	0	56	No	Yes	No	No	Yes	11796323-11796345	104	Hinf I	1	22475273	1333	7	13	Forward primer from Frosst, 1995
81	Christensen, 2013 r	GATGCCCATGTCGGTTCATGCCTT	74		24	1	54.17	No					11796242-11796265						6
82	Ferreira-Fernandes, 2013 f	CTGACTGTCATCCCTATTGGCA	66	2	22	0	50	Yes	No	No	No	No	11796422-11796401	223	Hinf I	1	23546974	1303	6	10
82	Ferreira-Fernandes, 2013 r	CCTCACCTGGATGGGAAAGAT	64		21	0	52.3809	No					11796220-11796200						4
83	Chmurzynska, 2013 f	AGGCCAGCCTCTCCTGACTGT	68	8	21	0	61.9048	Yes	No	No	No	Yes	11796435-11796415	239	Hinf I	1	23298970	1252	5	10
83	Chmurzynska, 2013 r	GCCCCTCACCTGGATGGGAAAGAT	76		24	0	58.3333	No					11796220-11796197						5
84	An, 2013 f	CATCCCTATTGGCAGGTTACC	64	2	21	2	52.3809	Yes	No	Yes	No	Yes	11796414-11796394	347	Hinf I	1	23811028	1206	11	15
84	An, 2013 r	GTGCAAGTTCTGGACCTGAG	62		20	1	55	Yes					11796087-11796068						4
85	Song, 2013 f	CGTGGCTCCTGCGTTTCC														4	24550949	1156	0	0	Aspecific primer pair. Primers appear to be specific for TYMS gene (NG_028255.1 chr18).
85	Song, 2013 r	GAGCCGGCCACAGGCAT																	0
86	López-Cortés, 2013 f	TGACCTGAAGCACTTGAAGGAGAA	70	0	24	0	45.8333	No	No	No	No	Yes	11796359-11796336	86	Hinf I	3	23459165	1115	9	12
86	López-Cortés, 2013 r	GGAAGAATGTGTCAGCCTCAAAGA	70		24	0	45.8333	Yes					11796297-11796274						3
87	Yilmaz, 2014 f	CAAAGGCCACCCCGAAGC	60	4	18	2	66.6667	No	No	Yes	No	Yes	11796392-11796375	242	Hinf I	1	25124620	1055	11	15
87	Yilmaz, 2014 r	ACGGTGCGGTGAGAGTG	56		17	1	64.7059	No					11796167-11796151						4
88	Rai, 2014 f	TTGGCAGGTTACCCCAAAGGCCA	72	2	23	0	56.5217	Yes	No	No	No	Yes	11796406-11796384	175	Hinf I	1	24533714	1037	7	11
88	Rai, 2014 r	TGGGGCAAGTGATGCCCATGTC	70		22	1	59.0909	Yes					11796253-11796232						4
89	Wang, 2014 f	AGGAGAAGGTGTCTGCGGGAG	68	0	21	1	61.9048	Yes	Yes	No	No	No	11796342-11796322	144	Hinf I	2	24373005	976	5	10
89	Wang, 2014 r	CCCTCACCTGGATGGGAAAGAT	68		22	0	54.5455	No					11796220-11796199						5
90	Verdoia, 2014 f	CCAGCCTCTCCTGACTGT	58	2	18	0	61.2	Yes	No	No	No	No	11796411- 11796432	255	Hinf I	1	24418373	974	4	8
90	Verdoia, 2014 r	AGCTTATGGGCTCTCCTG	56		18	0	55.56	No					11796178-11796197						4
91	Wen, 2015 f	ATAAATAATAAATAAAATAATAAATAAATAATTATTGGCAGGTTACCCCAAA	122	62	52	0	17.3077	No	Yes	No	No	Not evaluable	11796440-11796389	240	Hinf I	1	25489783	789	5	10
91	Wen, 2015 r	CTCACCTGGATGGGAAAGAT	60		20	0	50	No					11796220-11796201						5
92	Awwad, 2015 f	ACTCAGCGAACTCAGCACTC	62	0	20	1	55	Yes	No	No	Yes	Yes	11796513-11796494	410	Hinf I	1	26163632	770	7	14
92	Awwad, 2015 r	AAGATCAGAGCCCCCAAAGC	62		20	2	55	No					11796123-11796104						7
93	Pooja, 2015 f	CATCCCTATTGGCAGGTTACCC	68	0	22	3	54.55	Yes	No	Yes	No	Yes	11796393-11796414	318	Hinf I	1	25803740	714	11	17
93	Pooja, 2015 r	GGGAAGAACTCAGCGAACTCAG	68		22	3	54.55	Yes					11796097-11796118						6
94	Li, 2015 f	CAGGACAGTGTGGGAGTTT	58	2	19	0	52.6316	No	No	No	Yes	Yes	11796671-11796653	371	Hinf I	1	25966116	699	7	10
94	Li, 2015 r	GCTGCGTGATGATGAAATC	56		19	1	47.3684	Yes					11796319-11796301						3
95	Wang, 2015 f	CTTTGAGGCTGACCTGAAGC	62	0	20	2	55	No	No	No	No	Yes	11796368-11796349	274	Hinf I	1	24459043	587	11	17
95	Wang, 2015 r	CTGGGAAGAACTCAGCGAAC	62		20	1	55	No					11796114-11796095						6
96	Nikzad, 2015 f	TCCCTGTGGTCTCTTCATCCCT	68	2	22	0	54.6	No	No	No	No	Yes	11796473-11796452	400	Hinf I	1	26380869	574	9	12
96	Nikzad, 2015 r	GTTCTGGACCTGAGAGGAGATCT	70		23	0	52.2	Yes					11796096-11796074						3
97	Kalpage, 2016 f	TATTGGCAGGTTACCCCAAA	58	4	20	0	45	No	No	Yes	Yes	Yes	11796389-11796408	557	Hinf I	1	26522268	525	8	14
97	Kalpage, 2016 r	GGGACCTGGAGATCCACTTT	62		20	3	55	Yes					11795852-11795871						6
98	Mohammadzadeh, 2016 r	GGAGCTTATGGGCTCTCCTG	64	4	20	4	60	No	No	No	No	No	11796402-11796423	248	Hinf I	1	27014653	485	10	16	The forward primer does not perfectly anneal to the target.
98	Mohammadzadeh, 2016 f	CCTGACTGTCATCCCTATTGGC	68		22	3	54.55	Yes					11796176-11796195						6
99	Wang, 2016 f	GCCTCTCCTGACTGTCATCC	64	2	20	2	60	Yes	No	Yes	No	No	11796429-11796410	282	Hinf I	1	26990189	463	9	12	Reverse primer from Frosst, 1995.
99	Wang, 2016 r	AGGACGGTGCGGTGAGAGTG	66		20	1	65	Yes					11796167-11796148						3
100	Bahari, 2016 f	ACTCTCTCTGCCCAGTCCCTGTG	74	6	23	1	60.8696	Yes	No	Yes	No	Yes	11796488-11796466	389	Hinf I	1	27489588	408	8	11
100	Bahari, 2016 r	AAGAACTCAGCGAACTCAGCACT	68		23	0	47.8261	Yes					11796122-11796100						3
101	Huang, 2016 f	GCCCAGTCCCTGTGGTCTCT	66	0	20	0	65	No	No	Yes	No	Yes	11796479-11796460	369	Hinf I	1	27583843	394	10	15
101	Huang, 2016 r	GAACTCAGCACTCCACCCAGA	66		21	0	57.1429	No					11796131-11796111						5
102	Irfan, 2016 f	ACCCACAGAAAATACCCAG														1	27785408	383	0	0	Aspecific primer pair.
102	Irfan, 2016 r	TGCCCCATTATTTA																	0
103	Byun, 2016 f	AAGCAGGGAGCTTTGAGGC	60	4	19	3	57.8947	No	No	No	No	Yes	11796378-11796360	142	Hinf I	1	27783703	326	11	17
103	Byun, 2016 r	CAAGTGATGCCCATGTCG	56		18	2	55.5556	No					11796254-11796237						6
104	Soleimani, 2016 f	GAAGGTGCAAGATCAGAG	54	6	18	1	50	No	No	No	Yes	No	11796521-11796504	232	Hinf I	1	26914443	307	6	12
104	Soleimani, 2016 r	CTCAAAGAAAAGCTGCGTGATG	60		22	1	45.4545	No					11796311-11796290						6
105	Tian, 2017 f	TGTGGGAGTTTGGAGCA	52	0	17	0	52.9412	No	No	No	Yes	No	11796663-11796647	461	Hinf I	1	28550262	281	6	10
105	Tian, 2017 r	CACCTGGATGGGAAAGA	52		17	0	52.9412	No					11796219-11796203						4
106	Shahrokhi, 2017 f	GGTCAGAAGCATATCAGTCAGTCATGAG														1	28627828	195	0	0	Aspecific primer pair.
106	Shahrokhi, 2017 r	CTGGGAAGAACTCAGCGAACTCAG																	0
107	Giletti, 2017 f	TGAGCCCAGCCACTCACTG	62	4	19	1	63.1579	Yes	No	No	Yes	No	11796462-11796442	318	Hinf I	1	28887233	106	4	6
107	Giletti, 2017 r	GTCGGTGCATGCCTTCAC	58		18	1	61.1111	Yes					11796167-11796148						2
108	Shafia, 2018 f	CTGGGAAGAACTCAGCGAACTCAG	74	4	24	1	54.17	Yes	No	Yes	Yes	Yes	11796095-11796118	494	Hinf I	1	29454086	16	8	13	The forward primer sequence appears to be in reverse orientation. We reported forward inverted sequence.
108	Shafia, 2018 r	GGTCAGAAGCATATCAGTCATGAG	70		24	2	45.84	Yes					11796565 11796588						5
